# Supplementary material for: The effect of diabetes mellitus on COVID-19 mortality among patients in a tertiary-level hospital in Bandung, Indonesia
Source: PLoS One. 2023 Jun 15;18(6):e0286797. doi: 10.1371/journal.pone.0286797 (PMC10270330; doi:10.1371/journal.pone.0286797)
Supplement: S1 File — (XLS) [file pone.0286797.s001.xls]

## Sheet: Sheet1
date_admission	sex	age_range	bfever	dtb_fever	b_cough	dtb_cough	catb_cough	bcold	dtb_bcold	bthroat	dtb_bthroat	bageusia	dtb_bageusia	bbreath	dtb_breath	bslugg	bheadache	bdiarrhea	anosmia	bvomit	b_osymp1	weight	height	bmi	awareness	gcs	bps	bpd	resp	pulse	temp	sat_o2	nlcr	tgl_crp	crp	xray	dt_xray	pneumonia	symptomatic	tgl_out	hospitalization_duration	date_sick	onset_sick	b_sevlevel	out_treat	out_treat1	hba1c	comorbidity	comorbid_cvd
2020-03-04	male	30 to 39	yes	2020-02-16	yes	2020-02-17	3	yes	2020-02-17	no				no		no	no	no	no	no	no	72	175	23.5102	0	15	110	70	20	80	36.7	98	1.42857	2020-03-30	0.05	yes	2020-03-05	no	yes	2020-03-21	18	2020-02-16	17	mild	better	cured		no	no
2020-03-14	male	40 to 49	yes	2020-03-07	yes		3	no		no				yes	2020-03-07	no	no	no	no	no	no	65	165	23.8751	0	15	116	76	36	116	36	92	6.08333	2020-03-14	10.97	yes	2020-03-15	yes	yes	2020-03-19	6	2020-03-07	7	severe critical	died	died		no	no
2020-03-15	male	20 to 29	yes	2020-03-08	yes	2020-03-08	3	yes	2020-03-08	no				yes		no	no	no	no	no	no	60	165	22.0386	0	15	110	70	18	97	37.8	99	1.58824	2020-03-30	0.05	yes	2020-03-15	yes	yes	2020-04-15	32	2020-03-08	7	mild	died	died		no	no
2020-03-15	male	50 to 49	no		yes		3	no		no				yes		no	no	no	no	no	no	58	165	21.3039	0	15	160	80	35	120	36	86	6.91667			yes	2020-03-15	yes	yes	2020-03-19	5			severe critical	died	died		no	no
2020-03-17	male	30 to 39	yes	2020-03-12	yes		3	no		no				no		no	no	no	no	no	yes	65	172	21.9713	0	15	140	90	20	80	36.2	98	1.90323	2020-03-18	1.37	yes	2020-03-18	yes	yes	2020-03-30	14	2020-03-12	5	mild	cured	cured		yes	no
2020-03-18	male	50 to 49	yes	2020-03-08	yes		3	no		no				yes		no	no	no	no	no	no	65	170	22.4913	0	15	110	70	20	88	36.5	98	1.62857	2020-03-30	4.47	yes	2020-03-18	yes	yes	2020-03-31	14	2020-03-08	10	mild	better	cured		no	no
2020-03-19	female	30 to 39	no		no			no		no				no		no	no	no	no	no	no	52	160	20.3125	0	15	90	70	20	96	36.5	98	0.795918	2020-03-26	0.16	yes	2020-03-27	no	no	2020-03-31	13			mild	better	cured		yes	no
2020-03-19	female	50 to 49	yes	2020-03-09	yes	2020-03-09	3	yes	2020-03-09	no				no		no	no	no	no	no	no	65	161	25.0762	0	15	90	60	20	90	38.6	97	2.91667	2020-03-31	0.01	yes	2020-03-20	yes	yes	2020-03-31	13	2020-03-09	10	moderate	better	cured		no	no
2020-03-19	male	70 to 79	yes	2020-03-14	yes	2020-03-14	3	no		yes				yes	2020-03-15	no	no	no	no	no	no	58	167	20.7967	0	15	110	70	36	108	37.5	96	7.8	2020-03-20	14.93	yes	2020-03-19	yes	yes	2020-03-21	3	2020-03-14	5	severe critical	died	died		yes	no
2020-03-20	female	10 to 19	no		no			no		no				no		no	no	no	no	no	no	56	174	18.4965	0	15	110	70	18	82	36.4	98	3.42857	2020-03-14	0.03				no	2020-03-20	1			mild	cured	cured		no	no
2020-03-20	female	40 to 49	no		no			no		no				no		no	no	no	no	no	no	61	172	20.6193	0	15	120	80	18	72	36.4	97	2.73913			yes	2020-03-14	no	no	2020-03-28	9			mild	better	cured		no	no
2020-03-20	male	40 to 49	yes	2020-03-15	yes	2020-03-15	3	yes	2020-03-15	no				yes	2020-03-20	no	no	no	no	no	no	58	167	20.7967	0	15	110	70	28	92	38.2	95	3.73684			yes	2020-03-21	yes	yes	2020-03-22	3	2020-03-15	5	severe critical	died	died		no	no
2020-03-20	male	50 to 49	yes	2020-03-14	yes	2020-03-14	1	no		no				yes	2020-03-14	no	no	no	no	no	no	49	168	17.3611	0	15	120	70	25	110	37.8	93	6.83333			yes	2020-03-16	yes	yes	2020-03-27	8	2020-03-14	6	severe critical	died	died		yes	no
2020-03-20	female	60 to 69	yes	2020-03-08	yes		3	no		no				yes		no	no	no	no	no	no	49	164	18.2183	0	15	140	90	18	92	37.9	93	2.5	2020-03-26	21.33	yes	2020-03-20	yes	yes	2020-03-27	8	2020-03-08	12	moderate	died	died		yes	no
2020-03-21	male	40 to 49	yes	2020-03-13	yes	2020-03-13	3	no		yes	2020-03-13			no		no	no	no	no	no	no	68	170	23.5294	0	15	120	80	20	104	39.1	94	4.47059	2020-03-23	3.06	yes	2020-03-21	yes	yes	2020-04-17	28	2020-03-13	8	moderate	cured	cured		no	no
2020-03-21	male	50 to 49	yes	2020-03-07	no			no		no				yes	2020-03-14	yes	no	no	no	no	no	70	172	23.6614	0	15	120	80	22	80	37.2	94	6.63636	2020-03-23	10.46	yes	2020-03-21	yes	yes	2020-04-16	27	2020-03-07	14	moderate	cured	cured	12	yes	no
2020-03-21	male	60 to 69	yes	2020-03-14	no			no		no				yes		no	no	no	no	no	no	75	170	25.9516	0	15	130	80	30	100	38	97	12.2857			yes		yes	yes	2020-03-27	7	2020-03-14	7	moderate	died	died		no	no
2020-03-22	female	40 to 49	yes	2020-03-18	yes	2020-03-18	3	yes	2020-03-18	yes	2020-03-18			no		no	yes	no	no	no	no	60	161	23.1473	0	15	140	80	20	92	37.5	96	1.72727	2020-03-24	0.27	yes	2020-03-22	no	yes	2020-04-09	19	2020-03-18	4	mild	better	cured		no	no
2020-03-22	male	40 to 49	yes	2020-03-14	yes	2020-03-14	1	yes	2020-03-14	no				yes	2020-03-14	yes	yes	no	no	no	yes	69	165	25.3444	0	15	120	70	24	92	37	90	18.2	2020-03-30	6.27	yes	2020-03-23	yes	yes	2020-05-13	53	2020-03-14	8	moderate	cured	cured		no	no
2020-03-22	male	50 to 49	yes	2020-03-17	yes	2020-03-16	3	no		no				yes	2020-03-16	no	no	no	no	no	no	58	169	20.3074	0	15	140	90	28	112	36.4	89	3.7	2020-03-29	2.81	yes	2020-03-22	yes	yes	2020-04-19	29	2020-03-16	6	severe critical	died	died	11	yes	no
2020-03-22	female	60 to 69	yes	2020-03-16	no			no		no				no		no	no	no	no	no	no	65	155	27.0552	0	15	130	90	24	68	36.5	93	5.85714	2020-03-29	1.06	yes	2020-03-22	no	yes	2020-04-09	19	2020-03-16	6	moderate	better	cured		yes	no
2020-03-23	male	40 to 49	no		no			no		no				yes	2020-03-15	yes	no	no	no	no	no	68	166	24.677	0	15	130	80	20	98	36.8	97	4.625	2020-03-30	0.31	yes	2020-03-23	yes	yes	2020-04-14	23	2020-03-15	8	mild	better	cured		no	no
2020-03-23	female	50 to 49	yes	2020-03-21	yes			yes		yes				yes		no	no	no	no	no	no	58	163	21.83	3	3	119	79	45	111	37	91	4.33333	2020-03-25	25.96	yes	2020-03-23	yes	yes	2020-03-26	4	2020-03-21	2	severe critical	died	died		no	no
2020-03-24	female	60 to 69	yes	2020-03-16	yes	2020-03-16	3	no		yes	2020-03-16			yes	2020-03-16	no	no	no	no	no	no	64	172	21.6333	0	15	140	80	24	92	38.1	93	3.04348	2020-03-25	2.23	yes	2020-03-23	yes	yes	2020-04-04	12	2020-03-16	8	moderate	died	died		no	no
2020-03-24	male	70 to 79	yes	2020-03-13	yes	2020-03-13	3	no		no				no		no	no	no	no	no	no	68	175	22.2041	0	15	120	80	80	18	36.5	98	2.68	2020-03-25	12.35	yes	2020-03-24	no	yes	2020-03-29	6	2020-03-13	11	mild	died	died		no	no
2020-03-25	male	40 to 49	yes	2020-03-20	yes	2020-03-20	3	yes	2020-03-20	yes	2020-03-20			yes	2020-03-20	no	no	no	no	no	no	70	170	24.2215	0	15	130	80	24	96	38.5	94	9.66667	2020-03-26	7.4	yes	2020-03-25	no	yes	2020-04-14	21	2020-03-20	5	moderate	better	cured		no	no
2020-03-25	male	50 to 49	yes	2020-03-22	yes	2020-03-22	1	no		yes	2020-03-22			yes	2020-03-22	no	no	no	no	no	no	70	175	22.8571	0	15	120	70	20	98	38	97	3.5	2020-03-26	2.51	yes	2020-03-29	yes	yes	2020-04-15	22	2020-03-22	3	mild	better	cured		no	no
2020-03-25	female	50 to 49	yes	2020-03-20	yes	2020-03-20	3	no		yes	2020-03-20			yes	2020-03-20	no	no	no	no	no	no	60	170	20.7612	0	15	120	80	24	96	38.2	98	4.16667	2020-03-30	2.92	yes	2020-04-01	yes	yes	2020-04-15	22	2020-03-20	5	mild	better	cured	10	yes	no
2020-03-25	male	60 to 69	yes	2020-03-18	yes	2020-03-18	3	no		no				no		no	no	no	no	no	no	64	171	21.8871	0	15	130	70	20	88	38.3	94	8.5	2020-03-25	6.23	yes	2020-03-25		yes	2020-03-27	3	2020-03-18	7	moderate	died	died		yes	yes
2020-03-26	male	60 to 69	yes	2020-03-22	yes	2020-03-22	1	no		no				yes	2020-03-23	no	no	no	no	no	no	59	165	21.6713	0	15	169	88	28	112	37.6	83	5.64286			yes	2020-03-26	yes	yes	2020-03-26	1	2020-03-22	4	severe critical	died	died		yes	no
2020-03-26	female	60 to 69	yes	2020-03-17	yes	2020-03-17	3	no		no				yes	2020-03-17	no	no	no	no	no	no	55	145	26.1593	0	15	114	70	26	83	36.6		2.6	2020-03-27	6.87	yes	2020-03-26	yes	yes	2020-04-25	31	2020-03-17	9	moderate	cured	cured		yes	yes
2020-03-26	male	80 to 89	yes	2020-03-11	yes		1	no		no				yes		no	no	no	no	no	no	55	167	19.721	0	15	140	80	18	72	38.8	98	14.5	2020-03-27	15.68	yes	2020-03-26	yes	yes	2020-04-10	16	2020-03-11	15	severe critical	died	died		yes	yes
2020-03-27	male	40 to 49	yes	2020-03-17	yes	2020-03-17	1	no		yes	2020-03-17			no		no	no	no	no	no	yes	70	164	26.0262	0	15	130	80	24	108	37.9	95	2.91667	2020-03-29	2.21	yes	2020-03-27	yes	yes	2020-04-22	27	2020-03-17	10	moderate	cured	cured	11	yes	no
2020-03-27	male	70 to 79	yes	2020-03-19	yes	2020-03-18		yes	2020-03-18	no				yes	2020-03-17	no	no	no	no	no	no	72	175	23.5102	0	15	132	87	26	94	38.7		4.17647	2020-03-27	7.94	yes	2020-03-27	yes	yes	2020-04-08	13	2020-03-17	10	severe critical	died	died		yes	yes
2020-03-28	male	50 to 49	yes	2020-03-24	yes	2020-03-13	3	no		no				yes	2020-03-13	no	no	no	no	no	no	70	165	25.7117	0	15	180	100	26	112	38.3	97	14.1667			yes	2020-03-28	yes	yes	2020-03-29	2	2020-03-13	15	moderate	died	died		yes	yes
2020-03-28	male	60 to 69	yes	2020-03-17	yes	2020-03-24	1	no		yes	2020-03-24			yes	2020-03-24	no	no	no	no	no	no	60	160	23.4375	0	15	120	80	28	96	37.3	98	2.54167	2020-03-28	3.09	yes	2020-03-26	yes	yes	2020-04-22	26	2020-03-17	11	moderate	cured	cured		no	no
2020-03-28	male	60 to 69	yes	2020-03-24	yes	2020-03-24	3	no		no				yes	2020-03-24	no	no	no	no	no	no	60	165	22.0386	0	15	120	83	26	98	36.5	85	15.1667	2020-03-28	18.34	yes	2020-03-28		yes	2020-04-18	22	2020-03-24	4	severe critical	died	died	6.8	yes	no
2020-03-29	female	30 to 39	yes	2020-03-25	yes	2020-03-25	1	no		no				yes	2020-03-29	no	no	no	no	no	no	55	150	24.4444	0	15	110	70	26	110	36.7	88	2.91304	2020-03-31	5.18	yes	2020-03-29	yes	yes	2020-04-14	17	2020-03-25	4	moderate	better	cured		no	no
2020-03-29	male	40 to 49	yes	2020-03-14	no			no		yes	2020-03-14			yes	2020-03-27	no	no	no	no	no	no	68	165	24.977	0	15	120	80	24	110	36.7	88	4.23529	2020-03-31	2.89	yes	2020-03-29		yes	2020-04-14	17	2020-03-14	15	moderate	better	cured		no	no
2020-03-29	female	50 to 49	yes	2020-03-20	yes	2020-03-28	3	no		no				yes	2020-03-26	no	no	no	no	no	no	50	150	22.2222	0	15	110	70	28	100	38.3	90	4.8125	2020-03-30	4.49	yes	2020-03-28	yes	yes	2020-04-17	20	2020-03-20	9	moderate	better	cured		no	no
2020-03-31	male	40 to 49	yes	2020-03-21	yes	2020-03-29	1	no		no				yes	2020-03-30	no	no	no	no	no	no	70	165	25.7117	0	15	120	70	26	97	37.3	95	6.75	2020-04-10	0.24	yes	2020-04-01	yes	yes	2020-04-17	18	2020-03-21	10	moderate	better	cured		no	no
2020-03-31	female	40 to 49	yes	2020-03-20	yes	2020-03-27	1	no		no				no		no	no	no	no	no	yes	50	155	20.8117	0	15	125	97	22	115	38	85	4.375	2020-04-10	0.31	yes	2020-04-01	yes	yes	2020-04-18	19	2020-03-20	11	moderate	better	cured		yes	no
2020-04-01	male	40 to 49	yes	2020-03-31	yes	2020-03-28	3	no		no				yes	2020-03-28	no	no	no	no	no	no	78	170	26.9896	0	15	114	78	30	88	37.9	99	5.92308			yes			yes	2020-04-04	4	2020-03-28	4	severe critical	died	died		yes	yes
2020-04-01	male	60 to 69	yes	2020-03-25	yes	2020-03-25	3	yes	2020-03-25	yes	2020-03-25			yes	2020-03-25	no	no	no	no	no	no																		yes	2020-04-01	1	2020-03-25	7	severe critical	died	died		yes	no
2020-04-02	female	60 to 69	no		yes	2020-03-30	3	no		no				yes	2020-03-30	no	no	no	no	no	no	62	160	24.2187	0	15	110	80	24	76	36	96	4.23529			yes	2020-04-01	yes	yes	2020-05-17	46	2020-03-30	3	mild	better	cured		no	no
2020-04-03	male	60 to 69	no		yes	2020-03-28	1	yes	2020-03-20	no				yes	2020-03-28	no	no	no	no	no	yes	85	168	30.1162	0	15	130	80	32	114	36.7	84	4.6875	2020-04-10	6.75	yes	2020-04-02	yes	yes	2020-05-13	41	2020-03-20	14	severe critical	cured	cured	8.2	yes	yes
2020-04-03	female	60 to 69	yes	2020-03-14	yes	2020-03-14	1	no		yes	2020-03-14			yes	2020-03-23	yes	no	no	no	no	yes	45	150	20	0	15	100	70	22	68	37.8	94	2.24138			yes	2020-04-05	yes	yes	2020-04-20	18	2020-03-14	20	moderate	better	cured		no	no
2020-04-03	female	70 to 79	no		yes	2020-03-20	1	no		no				yes	2020-03-31	no	no	no	no	no	yes	50	170	17.301	0	15	140	80	28	100	36.7	86	6.41667			yes	2020-04-02	yes	yes	2020-04-04	2	2020-03-20	14	severe critical	died	died		yes	yes
2020-04-03	male	70 to 79	yes	2020-03-28	yes	2020-03-30	1	no		no				yes	2020-04-01	no	no	no	no	no	yes	55	165	20.202	0	15	130	80	32	96	37.1	91	8.5	2020-04-10	3.14	yes	2020-04-03	yes	yes	2020-05-02	30	2020-03-28	6	severe critical	cured	cured		yes	no
2020-04-04	male	50 to 49	yes	2020-03-26	yes	2020-03-20	3	no		no				yes		no	no	no	no	no	yes	70	168	24.8016	0	15	120	70	20	90	38.6	97	1.20513	2020-05-04	1.85	yes	2020-04-04	no	yes	2020-04-15	12	2020-03-20	15	mild	better	cured		yes	no
2020-04-05	male	30 to 39	yes	2020-03-26	yes	2020-03-26	3	no		yes	2020-03-26			yes	2020-03-26	no	no	yes	no	yes	yes	75	171	25.6489	0	15	110	70	22	112	36.8	94	4.5625	2020-04-07	1.72	yes	2020-04-05	yes	yes	2020-04-16	12	2020-03-26	10	moderate	better	cured		no	no
2020-04-05	male	50 to 49	yes	2020-03-22	yes	2020-03-22	3	no		no				yes	2020-03-29	no	no	no	no	no	yes	60	160	23.4375	0	15	106	68	22	103	37.8	95	1.96552			yes	2020-04-05	yes	yes	2020-04-16	12	2020-03-22	14	mild	better	cured		yes	yes
2020-04-06	male	50 to 49	yes	2020-03-27	yes	2020-03-27	3	no		yes	2020-03-27			no		no	no	no	no	no	no	70	170	24.2215	0	15	120	70	20	116	37.3	96	8.7	2020-04-06	12.1	yes	2020-04-06	yes	yes	2020-04-18	13	2020-03-27	10	mild	better	cured		yes	no
2020-04-06	male	50 to 49	yes	2020-03-14	yes	2020-03-14	3	yes	2020-03-14	yes	2020-03-14			yes	2020-04-03	no	no	no	no	yes	yes	65	165	23.8751	0	15	110	70	24	104	36.8	96	3.72222	2020-04-06	3.31	yes	2020-04-06	yes	yes	2020-04-26	21	2020-03-14	23	moderate	cured	cured		yes	no
2020-04-08	male	50 to 49	yes	2020-03-23	yes	2020-03-23	1	no		no				yes	2020-03-24	no	no	no	no	no	no	65	160	25.3906	0	15	115	70	24	115	36.4	94	2.42308	2020-04-08	7.84	yes	2020-04-07	yes	yes	2020-04-27	20	2020-03-23	16	moderate	cured	cured		yes	no
2020-04-08	male	60 to 69	no		yes	2020-03-20	1	no		no				no		no	no	no	no	no	no	70	165	25.7117	0	15	100	60	20	96	36.3	98	4.93333			yes	2020-03-22	yes	yes	2020-04-17	10	2020-03-20	19	mild	better	cured		yes	yes
2020-04-08	female	60 to 69	yes	2020-03-15	yes	2020-03-16	1	yes	2020-03-16	yes	2020-04-01			yes	2020-03-23	no	no	no	no	no	yes	65	160	25.3906	0	15	120	80	28	96	37	95	2.91304	2020-04-10	0.66	yes	2020-04-03	yes	yes	2020-05-01	24	2020-03-15	24	moderate	cured	cured		no	no
2020-04-10	male	50 to 49	yes	2020-04-10	no			no		no				yes	2020-04-10	yes	no	no	no	no	yes	60	164	22.3081	0	15	180	109	24	145	38.4	90	31.6667	2020-04-11	26.51	yes	2020-04-10	yes	yes	2020-04-12	3	2020-04-10	0	severe critical	died	died	10.3	yes	no
2020-04-11	male	30 to 39	yes	2020-04-02	yes	2020-04-02	1	no		no				yes	2020-04-05	no	no	no	no	no	no	55	168	19.487	0	15	120	80	28	90	37.8	95	47.5	2020-04-13	15.02	yes	2020-04-07	yes	yes	2020-04-18	8	2020-04-02	9	severe critical	died	died	6.9	yes	no
2020-04-11	male	50 to 49	no		yes	2020-04-06	1	yes	2020-04-06	no				yes	2020-04-10	no	no	no	no	yes	yes	70	159	27.6888	0	15	154	99	24	84	37.4	97	6.75	2020-04-13	8.12	yes	2020-04-11	yes	yes	2020-05-27	47	2020-04-06	5	moderate	cured	cured		yes	no
2020-04-12	male	40 to 49	yes		yes	2020-04-05	1	yes	2020-04-05	yes	2020-04-05			yes	2020-04-05	no	no	no	no	no	no				0	15	90	63	33	113	36.8	79	1.4			yes	2020-04-12	yes	yes	2020-04-12	1	2020-04-05	7	severe critical	died	died		yes	no
2020-04-12	male	60 to 69	no		no			no		no				yes	2020-03-31	no	no	no	no	no	yes	68	165	24.977	0	15	115	80	20	104	36.8	98	10.25	2020-04-13	5.9	yes	2020-04-08	yes	yes	2020-04-27	16	2020-03-31	12	moderate	cured	cured		yes	yes
2020-04-15	female	30 to 39	yes	2020-04-12	no			no		no				no		no	no	yes	no	no	no	50	155	20.8117	0	15	120	70	20	100	36.7	99	2.68	2020-04-17	0.73	yes	2020-04-16	no	yes	2020-04-18	4	2020-04-12	3	mild	better	cured		no	no
2020-04-16	male	40 to 49	yes	2020-03-31	no			no		no				yes	2020-04-10	no	no	no	no	no	no	60	160	23.4375	0	15	110	70	22	112	36.7	90	4.5	2020-04-16	2.66	yes	2020-04-15	yes	yes	2020-05-02	17	2020-03-31	16	moderate	better	cured		no	no
2020-04-18	female	40 to 49	yes	2020-04-04	yes	2020-04-11	3	no		no				yes		no	no	no	no	no	no	80	155	33.2986	0	15	130	90	28	102	36.6	98	0.75	2020-04-19	3.45	yes	2020-04-18	yes	yes	2020-05-20	33	2020-04-04	14	moderate	cured	cured		yes	yes
2020-04-22	female	30 to 39	no		no			no		no				no		no	no	no	no	no	no	62	158	24.8358	0	15	120	80	20	80	36.5	99	2.17241	2020-04-22	0.01	yes	2020-04-22	no	no	2020-04-24	3			mild	better	cured	8.9	yes	no
2020-04-23	male	40 to 49	no		no			no		no				yes	2020-04-22	no	no	no	no	no	no	73	167	26.1752	0	15	170	90	20	92	36.5	98	3	2020-04-24	0.15	yes	2020-04-23	yes	yes	2020-05-14	22	2020-04-22	1	moderate	cured	cured		yes	no
2020-04-27	female	50 to 49	yes	2020-03-17	no			no		no				no		no	no	no	no	no	no				0	15	189	90	20	78	36.2	96				no			yes	2020-04-27	1	2020-03-17	41	mild	better	cured		yes	no
2020-04-29	male	20 to 29	yes	2020-04-21	yes	2020-04-21	3	no		no				yes	2020-04-21	no	no	no	no	no	no	70	170	24.2215	0	15	157	105	20	90	36.3	98	1.84375	2020-04-30	0.44	yes	2020-04-24	no	yes	2020-05-11	13	2020-04-21	8	mild	better	cured		yes	no
2020-04-29	female	40 to 49	no		no			no		no				no		no	no	no	no	no	no	50	160	19.5312	0	15	150	86	20	94	36.4	97	2.53846			yes	2020-04-30	yes	no	2020-05-06	8			mild	cured	cured		no	no
2020-04-29	female	60 to 69	yes	2020-04-26	no			no		no				no		no	no	no	no	no	no	67	163	25.2174	0	15	170	90	20	80	36.9	97	4.9375	2020-04-30	0.23	yes	2020-04-29	no	yes	2020-05-25	27	2020-04-26	3	mild	better	cured	6	yes	no
2020-04-30	female	70 to 79	no		no			no		no				no		no	no	no	no	no	no	55	160	21.4844	0	15	157	84	20	104	36.3	95	1.04545	2020-05-01	0.37	yes	2020-04-28		no	2020-05-05	6			mild	cured	cured		yes	no
2020-04-30	male	70 to 79	no		no			no		no				no		no	no	no	no	no	no	62	160	24.2187	0	15	149	72	20	88	36.7	94	1.55882	2020-05-01	0.29	yes	2020-04-28	no	no	2020-05-05	6			mild	cured	cured		yes	no
2020-05-02	female	60 to 69	yes		yes	2020-04-08	1	yes	2020-04-08	yes	2020-04-08			yes	2020-04-08	no	no	no	no	no	no	50	150	22.2222	0	15	140	80	24	60	36.6	96	12.2857	2020-05-03	1.24	yes	2020-05-02		yes	2020-05-15	14	2020-04-08	24	mild	cured	cured	7.4	yes	no
2020-05-06	male	20 to 29	yes	2020-04-22	no			no		no				no		no	no	no	no	no	no	45	155	18.7305	0	15	120	80	19	82	36.9	98	2.48148	2020-05-07	0.15	yes	2020-04-25	no	yes	2020-05-15	10	2020-04-22	14	mild	cured	cured		no	no
2020-05-11	female	10 to 19	no		no			no		no				no		no	no	no	no	no	no				0	15	110	70	18	80	36.3	97	3.04348	2020-05-11	0.98				no	2020-05-13	3			mild	better	cured		no	no
2020-05-11	female	20 to 29	no		no			no		no				no		no	no	no	no	no	no	62	156	25.4767	0	15	130	100	20	98	36.7	99	3.09524	2020-05-12	0.5	yes	2020-05-11	no	no	2020-05-13	3			mild	better	cured		no	no
2020-05-13	male	20 to 29	no		no			no		no				no		no	no	no	no	no	no	65	160	25.3906	0	15	120	80	16	80	36.8	99	4.8125	2020-05-14	0.6	yes	2020-05-13	no	no	2020-05-19	7			mild	cured	cured		no	no
2020-05-13	female	40 to 49	no		no			no		no				no		no	no	no	no	no	no	55	160	21.4844	0	15	150	90	20	92	36	98	2.13793			yes	2020-05-13	no	no	2020-05-13	1			mild	better	cured		no	no
2020-05-13	female	50 to 49	no		no			no		no				no		no	no	no	no	no	no	60	160	23.4375	0	15	140	90	16	80	36	99	6.15385	2020-05-14	2	yes	2020-05-13	no	no	2020-05-18	6			mild	cured	cured		yes	no
2020-05-14	male	50 to 49	no		no			no		no				no		no	no	no	no	no	no	60	165	22.0386	0	15	130	80	20	80	36.4	99	2.06667	2020-05-15	0.3	yes	2020-05-15	no	no	2020-05-23	10			mild	cured	cured		yes	no
2020-05-23	female	20 to 29	yes	2020-05-21	yes	2020-05-21	3	yes		yes				no		no	no	no	no	no	no	58	160	22.6562	0	15	120	70	20	80	36.5	96	2.2963			no			yes			2020-05-21	2	mild	better	cured		no	no
2020-05-29	female	20 to 29	yes	2020-03-14	yes	2020-03-14	3	no		no				no		no	no	no	no	no	no	66	157	26.7759	0	15	110	70	20	80	36	97	2.57083			yes	2020-04-07	no	yes	2020-06-10	13	2020-03-14	76	mild	cured	cured		no	no
2020-05-29	male	20 to 29	yes	2020-03-21	yes	2020-03-21	3	no		no				yes	2020-03-21	no	no	no	no	no	no	80	171	27.3588	0	15	120	80	22	86	36.5	99	1.6875			yes	2020-03-21		yes			2020-03-21	69	mild	better	cured		no	no
2020-05-29	female	30 to 39	no		no			no		no				no		no	no	no	no	no	no	58	152	25.1039	0	15	100	60	20	80	36	98	1.09091			yes	2020-05-29	no	no					mild	better	cured		no	no
2020-05-31	male	50 to 49	yes	2020-05-23	yes	2020-05-23	1	no		no				yes	2020-05-23	no	no	no	no	no	no	73	168	25.8645	0	15	200	100	36	120	38	92	12.8571	2020-06-05	14.31	yes	2020-05-31	yes	yes			2020-05-23	8	severe critical	died	died		yes	no
2020-06-02	male	20 to 29	yes	2020-03-14	yes	2020-03-14		no		yes	2020-03-14			yes	2020-04-27	no	no	no	no	no	yes	66	165	24.2424	0	15	120	80	20	80			1.64706	2020-06-03	0.56	no			yes			2020-03-14	80	mild	better	cured		no	no
2020-06-02	female	40 to 49	no		no			no		no				no		no	no	no	no	no	no	55	155	22.8928	0	15	110	70	20	80	36.5	98	1.47222	2020-06-03	0.08	no			no					mild	better	cured		no	no
2020-06-06	male	20 to 29	no		no			no		no				no		no	no	no	no	no	no	55	155	22.8928	0	15	130	80	16	80	36.5	99	2.57692			yes	2020-06-05		no	2020-06-09	4			mild	cured	cured		no	no
2020-06-06	female	50 to 49	no		no			no		no				no		no	no	no	no	no	no	56	155	23.3091	0	15	140	80	20	80	36.5		3.7	2020-06-07	0.41	yes	2020-06-05		no	2020-06-11	6			moderate	better	cured		yes	no
2020-06-09	female	20 to 29	no		no			no		no				no		no	no	no	no	no	no	55	150	24.4444	0	15	120	80	22	80	38	97		2020-06-11	0.09	yes	2020-06-02	no	no	2020-06-11	3			mild	better	cured		yes	no
2020-06-10	female	30 to 39	no		no			no		no				no		no	no	no	no	no	no	60	155	24.974	0	15	110	70	20	90	36.9	99	3.7			yes	2020-06-10		no	2020-06-12	3			mild	cured	cured		no	no
2020-06-15	female	50 to 49	no		yes	2020-06-12	3	no		no				no		no	no	no	no	no	no	58	155	24.1415	0	15	150	80	20	82	36.7	96	9.66667	2020-06-16	11.22	yes	2020-06-14	yes	yes	2020-06-17	3	2020-06-12	3	mild	cured	cured	9	yes	no
2020-06-19	male	40 to 49	no		no			no		no				no		no	no	no	no	no	no	70	170	24.2215	0	15	117	76	20	86	36.8	99	2.03448			yes	2020-06-19	no	no	2020-06-21	3			mild	better	cured		no	no
2020-06-19	male	40 to 49	no		no			no		no				no		no	no	no	no	no	no	68	165	24.977	0	15	117	80	22	86	36.8	99	2			yes	2020-06-19	no	no	2020-06-20	2			mild	cured	cured		no	no
2020-06-19	male	40 to 49	yes	2020-06-10	yes	2020-06-17		no		no				yes	2020-06-17	no	no	no	no	no	no	74	170	25.6055	0	15	128	79	26	88	36.6	98	8.7			yes	2020-06-19	yes	yes	2020-06-20	2	2020-06-10	9	moderate	better	cured		no	no
2020-06-20	male	70 to 79	no		no			no		no				no		no	no	no	no	no	yes	40	150	17.7778	0	15	130	80	20	88	36.7	99	2.69565	2020-06-21	0.71	yes	2020-06-20	yes	yes	2020-06-23	4			mild	better	cured		yes	no
2020-06-26	female	20 to 29	no		no			no		no				no		no	no	no	no	no	no				0	15	120	80	20	88	36.7	96	2.32143	2020-06-27	0.46	yes	2020-06-26	no	no	2020-06-29	4			mild	cured	cured		no	no
2020-06-26	female	30 to 39	no		no			no		no				no		no	no	no	no	no	no				0	15	110	80	18	80	36.6	99	1.54054	2020-06-27	0.28	yes	2020-06-26	no	no	2020-06-29	4			mild	cured	cured		yes	no
2020-06-26	female	30 to 39	no		no			no		no				no		no	no	no	no	no	no				0	15	130	80	20	80	36.7	99	1.96667	2020-06-27	0.58	yes	2020-06-26	no	no	2020-06-29	4			mild	cured	cured		no	no
2020-06-26	male	30 to 39	no		no			no		no				no		no	no	no	no	no	no				0	15	100	70	20	92	36.5	95	1.44737	2020-06-27	0.36	yes	2020-06-27	no	no	2020-06-26	1			mild	cured	cured		no	no
2020-06-26	male	30 to 39	no		no			no		no				no		no	no	no	no	no	no	65	167	23.3067	0	15	130	80	20	84	36.5	99	2.76	2020-06-27	0.25	yes	2020-06-26	yes	no	2020-06-29	4			mild	cured	cured		no	no
2020-06-30	female	40 to 49	no		no			yes	2020-06-08	yes	2020-06-15			yes	2020-06-15	no	no	no	no	no	no	48	156	19.7239	0	15	140	90	20	80	36.7	98	2.10345	2020-07-01	0.33	yes	2020-06-30	no	yes	2020-07-03	4	2020-06-08	22	mild	cured	cured		yes	no
2020-07-01	male	20 to 29	yes		yes			no		no				no		no	no	no	no	no	no				0	15	120	70	22	86	37.5	98	2.51852	2020-07-02	0.47	yes	2020-06-23	no	yes	2020-07-03	3			mild	cured	cured		yes	no
2020-07-04	male	50 to 49	no		no			no		no				no		no	no	no	no	no	no				0	15	170	120	20	112	36.7	99	2.14815	2020-07-05	1.45				no	2020-07-18	15			mild	better	cured		yes	no
2020-07-04	male	50 to 49	yes	2020-06-26	yes	2020-06-26	1	no		yes	2020-06-26			no		no	no	no	no	no	no				0	15	110	70	20	92	36.4	97	4.75	2020-07-05	4.26				yes	2020-07-16	13	2020-06-26	8	mild	died	died		no	no
2020-07-13	female	20 to 29	yes	2020-07-09	yes	2020-03-15	1	yes	2020-07-08	no				yes	2020-06-30	no	no	no	no	no	no	55	155	22.8928	0	15	109	67	20	88	36.8	96	1	2020-07-14	0.47	no			yes	2020-07-15	3	2020-07-08	5	mild	cured	cured		yes	no
2020-07-13	female	50 to 49	yes	2020-07-13	yes	2020-07-12		no		no				yes	2020-07-11	no	no	no	no	no	no				0	15	130	71	28	89	38	76	2.95652			yes			yes	2020-07-18	6	2020-07-11	2	severe critical	died	died		yes	yes
2020-07-15	female	40 to 49	no		no			no		no				no		no	no	no	no	no	no				0	15	110	70	22	76	37	98	2.57692			yes	2020-07-15	no	no	2020-07-16	2			mild	cured	cured		no	no
2020-07-18	male	60 to 69	no		no			no		no				no		no	no	no	no	no	yes				0	15	130	80	20	84	36.9	97	2.75	2020-07-19	0.05	yes	2020-07-18	no	yes	2020-07-21	4			mild	cured	cured		no	no
2020-07-23	female	50 to 49	no		no			no		no				no		no	no	no	no	no	no				0	15	130	70	20	80	36.7	98	6.30769	2020-07-24	0.96	yes	2020-07-14	no	no	2020-08-28	37			mild	better	cured		yes	no
2020-07-24	male	60 to 69	yes	2020-07-15	no			no		no				yes	2020-07-18	no	no	no	no	no	no				0	15	120	80	26	88	38	98	5.78571	2020-07-26	7.65	yes	2020-07-24	yes	yes	2020-08-05	13	2020-07-15	9	moderate	better	cured		yes	yes
2020-07-27	male	50 to 49	yes	2020-07-16	yes	2020-07-16	1	yes	2020-07-16	no				no		no	no	no	no	no	no				0	15	145	80	24	92	38	98	6.33333	2020-07-27	9.99	yes	2020-07-20		yes	2020-09-01	37	2020-07-16	11	moderate	cured	cured	6.8	yes	no
2020-07-29	female	20 to 29	no		no			no		yes	2020-07-27			no		no	no	no	no	no	no				0	15	120	80	20	88	37	98	2.17857			yes	2020-07-29		yes	2020-07-29	1	2020-07-27	2	mild	better	cured		no	no
2020-07-29	female	30 to 39	no		no			no		yes	2020-07-26			no		no	no	no	no	no	no				0	15	120	80	20	90	37	99	2.10345			yes	2020-07-29		yes	2020-07-29	1	2020-07-26	3	mild	better	cured		no	no
2020-07-30	male	30 to 39	yes	2020-07-27	no			no		yes	2020-07-27			no		no	no	no	no	no	no				0	15	120	80	20	105	36.8	99	2.35714	2020-08-05	0.43	yes	2020-07-31	yes	yes			2020-07-27	3	mild	better	cured		no	no
2020-08-07	male	40 to 49	yes	2020-08-03	yes	2020-08-03	3	no		yes	2020-08-03			yes	2020-08-03	no	no	no	no	no	no				0	15	130	80	24	104	36.5	98	1.57143	2020-08-11	1.38	yes	2020-08-06		yes			2020-08-03	4	moderate	better	cured		no	no
2020-08-08	female	30 to 39	no		no			no		no				no		no	no	no	no	no	no	55	155	22.8928	0	15	100	70	20	90	36.9	99	3.88889	2020-08-11	1.28	yes	2020-08-07		no					mild	better	cured		no	no
2020-08-08	female	50 to 49	no		no			no		no				no		no	no	no	no	no	no				0	15	100	70	20	72	36.7	96	2.45833	2020-08-08	1.04	yes	2020-08-07		no	2020-08-11	4			mild	cured	cured		no	no
2020-08-08	male	50 to 49	yes	2020-07-30	yes	2020-07-30	1	no		no				yes	2020-07-30	yes	no	no	no	yes	no	86	172	29.0698	0	15	120	70	22	76	36.8	97	4.05263	2020-08-09	5.78	yes	2020-08-09		yes			2020-07-30	9	severe critical	better	cured		no	no
2020-08-08	male	50 to 49	yes	2020-07-30	yes	2020-07-30	3	no		no				no		no	no	no	no	no	no				0	15	130	80	20	80	37	97	3.13636	2020-08-11	0.51	yes	2020-08-07		yes			2020-07-30	9	mild	better	cured		no	no
2020-08-08	female	50 to 49	yes	2020-08-04	yes	2020-08-04	3	no		no				no		no	no	no	no	no	no	55	155	22.8928	0	15	108	73	20	80	37	99	3.65	2020-08-11	0.55	yes	2020-08-07		yes			2020-08-04	4	mild	better	cured		yes	yes
2020-08-10	female	40 to 49	yes	2020-08-06	yes	2020-08-06	3	yes	2020-08-06	yes	2020-08-06			no		no	no	no	no	no	no	55	155	22.8928	0	15	120	80	22	62	37	96		2020-08-11	1.19				yes			2020-08-06	4	mild	better	cured		no	no
2020-08-10	male	50 to 49	yes	2020-08-02	yes	2020-08-02	3	no		yes	2020-08-03			yes	2020-08-08	no	no	no	no	no	no				0	15	125	80	24	92	36.7	90	10.875	2020-08-11	5.62	yes	2020-08-08		yes	2020-09-01	23	2020-08-02	8	moderate	cured	cured	7.3	yes	yes
2020-08-13	male	40 to 49	yes	2020-07-30	yes	2020-08-06	2	no		no				no		no	no	no	no	no	no	65	165	23.8751	0	15	110	80	20	92	36.7	98	4.5625	2020-08-16	1.67	yes	2020-08-13		yes			2020-07-30	14	mild	better	cured		no	no
2020-08-15	female	50 to 49	no		no			no		yes	2020-08-12			no		no	no	no	no	no	no	55	155	22.8928	0	15	170	80	20	88	37	99	2.6	2020-08-21	0.36	yes	2020-08-15		yes	2020-09-01	18	2020-08-12	3	mild	cured	cured		yes	no
2020-08-17	male	60 to 69	yes	2020-08-14	yes	2020-08-14	1	no		no				yes	2020-08-15	no	no	no	no	no	no				0	15	168	79	40	108	36	90	18	2020-09-04	1.51				yes			2020-08-14	3	severe critical	died	died	6.4	yes	no
2020-08-20	female	20 to 29	yes	2020-08-13	yes	2020-08-20	3	no		yes	2020-08-14			no		no	yes	yes	no	no	no				0	15	102	79	20	88	36	98	2.83333	2020-08-21	0.77	yes	2020-08-20		yes			2020-08-13	7	mild	better	cured		no	no
2020-08-20	female	20 to 29	yes	2020-08-11	yes	2020-07-20	3	no		yes	2020-08-13			no		no	no	no	no	no	no				0	15	119	91	20	104	36.5	96	2.37037	2020-08-24	0.22	yes	2020-08-20		yes			2020-07-20	31	mild	better	cured		no	no
2020-08-20	male	30 to 39	yes	2020-08-14	yes	2020-08-14		yes	2020-08-14	no				no		no	no	no	no	no	no				0	15	117	70	20	88	37.3	94	1.90625	2020-08-21	1.25	yes	2020-08-20		yes			2020-08-14	6	mild	better	cured		no	no
2020-08-20	female	50 to 49	yes	2020-08-12	yes	2020-08-18		no		no				no		yes	yes	yes	no	yes	no				0	15	120	80	20	108	35.6	96	6.75	2020-08-21	7.39	yes	2020-08-20		yes			2020-08-12	8	mild	better	cured		no	no
2020-08-22	male	30 to 39	yes	2020-08-22	yes		3	no		no				no		no	no	no	no	no	no				0	15	140	90	20	105	37.7	98	6.5	2020-08-23	1.2	yes	2020-08-22		yes	2020-09-01	11	2020-08-22	0	mild	cured	cured		no	no
2020-08-23	female	50 to 49	no		no			no		no				no		no	no	no	no	no	no				0	15	120	80	20	82	36.5	98	3.22727			yes	2020-08-23		no					mild	better	cured		yes	no
2020-08-24	male	50 to 49	yes	2020-08-13	yes	2020-08-13		yes	2020-08-13	yes	2020-08-13			no		no	yes	yes	no	yes	no				0	15	1255	85	24	96	36.1	99	4.47059			yes	2020-08-24		yes			2020-08-13	11	mild	better	cured		no	no
2020-08-27	male	10 to 19	no		no			no		no				no		no	no	no	no	no	no	65	165	23.8751	0	15	120	80	22	85	36.5	99	0.727273	2020-08-28	0.23	yes	2020-08-27		no	2020-08-28	2			mild	better	cured		no	no
2020-08-27	female	40 to 49	yes	2020-08-19	yes	2020-08-19	3	no		no				yes	2020-08-19	yes	no	no	no	no	no				0	15	110	80	22	104	36.8	96	2.13793	2020-08-28	0.52	yes	2020-08-26		yes			2020-08-19	8	mild	better	cured		no	no
2020-08-28	male	60 to 69	no		no			no		no				no		no	no	no	no	no	no				0	15	110	70	20	88	36.8	98	3.6	2020-09-12	4.56	yes	2020-08-28	no	no					mild	better	cured	13.1	yes	no
2020-08-29	male	50 to 49	yes	2020-08-21	yes	2020-08-21	3	yes	2020-08-21	no				no		yes	no	no	no	no	no				0	15	123	85	20	88	38.5	97	2.06897	2020-08-30	4.45	yes	2020-08-22	no	yes			2020-08-21	8	moderate	better	cured		no	no
2020-09-01	male	20 to 29	yes	2020-08-20	yes	2020-08-20	3	no		no				yes	2020-08-20	yes	no	no	no	no	no				0	15	100	60	26	100	38.2	96	24.5			yes	2020-09-01	no	yes	2020-09-04	4	2020-08-20	12	moderate	better	cured		yes	no
2020-09-01	male	40 to 49	no		yes	2020-08-25	3	no		no				no		no	no	no	no	no	no	60	160	23.4375	0	15	100	70	20	90	36.8	98	9.11111	2020-09-02	5.09	yes	2020-08-09	no	yes	2020-09-03	3	2020-08-25	7	mild	better	cured		yes	yes
2020-09-01	female	60 to 69	no		no			no		no				no		no	no	no	no	no	no				1	14	141	76	18	68	36.7	98	18			yes	2020-09-01	no	no	2020-10-23	53			moderate	better	cured		yes	no
2020-09-04	female	50 to 49	no		no			no		no				no		no	no	no	no	no	no	55	148	25.1096	0	15	100	56	20	88	36.1	98	0.77551	2020-09-05	0.34	yes	2020-09-01	no	no	2020-09-14	11			mild	better	cured		yes	no
2020-09-06	female	40 to 49	no		no			no		no				no		no	no	no	no	no	no	55	155	22.8928	0	15	130	70	20	80	36.4	98	2.35714	2020-09-11	0.5	yes	2020-09-06		no	2020-09-14	9			mild	better	cured		no	no
2020-09-07	male	40 to 49	yes	2020-08-24	yes	2020-08-24	3	no		yes	2020-08-24			yes	2020-08-31	no	yes	no	no	no	no	70	165	25.7117	0	15	120	80	32	86	37.5	97	5.57143			yes	2020-09-05		yes	2020-10-05	29	2020-08-24	14	severe critical	better	cured	11.2	yes	no
2020-09-07	female	50 to 49	no		no			no		no				no		no	no	no	no	no	no				0	15	140	90	20	100	36.3	98				yes	2020-09-07		no	2020-09-07	1			mild	better	cured		yes	no
2020-09-07	female	60 to 69	yes	2020-08-31	yes	2020-08-31	3	no		no				yes	2020-08-31	yes	no	no	no	no	no	60	150	26.6667	0	15	110	70	32	90	37.9	60	26.8571	2020-09-08	4.54	yes	2020-09-07		yes	2020-09-26	20	2020-08-31	7	severe critical	better	cured	8.4	yes	no
2020-09-07	female	60 to 69	yes	2020-09-02	no			no		no				no		no	no	no	yes	yes	no	52	150	23.1111	0	15	110	70	22	104	39	97	3.13636	2020-09-12	11.92	yes	2020-09-07		yes	2020-09-18	12	2020-09-02	5	mild	better	cured		no	no
2020-09-07	female	70 to 79	yes	2020-09-04	yes	2020-09-05	3	no		no				no		no	no	no	no	no	no				0	15	123	68	20	100	37.7	99	3.21739			yes	2020-09-07		yes	2020-09-14	8	2020-09-04	3	mild	better	cured		no	no
2020-09-09	male	40 to 49	no		yes	2020-09-05		no		yes	2020-09-05			yes	2020-09-07	yes	yes	no	no	yes	no	73	160	28.5156	0	15	105	65	20	84	36.8	99	10.75			yes	2020-09-07	yes	yes	2020-09-24	16	2020-09-05	4	mild	better	cured		yes	yes
2020-09-10	female	70 to 79	no		yes	2020-09-06	3	no		no				yes	2020-09-02	yes	yes	no	no	yes	no	50	152	21.6413	0	15	100	70	20	100	36	95	8.5	2020-09-11	5.45	yes	2020-09-09	yes	yes	2020-09-10	1	2020-09-02	8	mild	died	died	8.8	yes	yes
2020-09-11	male	30 to 39	no		no			no		no				no		no	no	no	no	no	no	60	167	21.5139	0	15	110	80	24	98	37.3	98	5.4			yes	2020-09-11	no	no	2020-09-26	16			mild	better	cured		yes	no
2020-09-13	male	20 to 29	no		no			no		no				no		no	no	no	no	no	no	65	165	23.8751	0	15	120	70	18	72	36.7	99	14.6667			yes	2020-09-13		no	2020-10-09	27			mild	better	cured		no	no
2020-09-15	male	30 to 39	yes	2020-09-07	yes	2020-09-07	3	no		no				no		no	no	no	no	no	no				0	15	120	80	22	108	36.3	94				yes	2020-09-15		yes	2020-09-29	15	2020-09-07	8	mild	better	cured		no	no
2020-09-15	female	40 to 49	yes	2020-09-12	yes	2020-09-08	1	no		yes	2020-09-08			yes	2020-09-12	no	no	no	no	no	no	50	155	20.8117	0	15	112	75	24	99	36.1	97	4.875	2020-09-17	3.33	yes	2020-09-15		yes	2020-09-28	14	2020-09-08	7	moderate	better	cured		yes	no
2020-09-15	female	50 to 49	no		yes	2020-09-09	3	no		no				yes	2020-09-09	no	no	no	no	no	no	55	155	22.8928	2	8	70	50	24	106	37.2	95	4.11111			yes	2020-09-15		yes	2020-09-15	1	2020-09-09	6	severe critical	died	died		no	no
2020-09-16	male	30 to 39	yes	2020-09-07	no			yes	2020-09-14	no				no		yes	no	no	no	no	no	60	165	22.0386	0	15	130	103	20	96	36.4	98	1.72727	2020-09-17	0.51	yes	2020-09-16		yes	2020-09-24	9	2020-09-07	9	mild	better	cured		no	no
2020-09-16	female	60 to 69	yes	2020-09-14	yes	2020-09-09	3	no		no				yes	2020-09-14	no	no	no	no	no	no	57	156	23.4221	0	15	109	65	22	65	36.5	97	15	2020-09-16	12.5	yes	2020-09-16		yes	2020-10-13	28	2020-09-09	7	moderate	better	cured		no	no
2020-09-16	male	60 to 69	yes	2020-09-12	yes	2020-09-10	1	no		no				yes	2020-09-16	no	no	no	no	no	no	58	168	20.5499	0	15	148	88	36	88	36.8	77	12.8571	2020-09-18	18.28	yes	2020-09-16	yes	yes	2020-09-23	8	2020-09-10	6	moderate	better	cured		no	no
2020-09-17	female	30 to 39	yes	2020-09-09	yes	2020-09-13	3	yes	2020-09-13	no				no		no	no	no	yes	no	no	55	155	22.8928	0	15	120	70	20	76	38	98	1.54054	2020-09-18	1.09	yes	2020-09-18		yes	2020-09-22	6	2020-09-09	8	mild	better	cured		no	no
2020-09-17	male	30 to 39	yes	2020-09-09	yes	2020-09-09	1	no		no				yes	2020-09-15	no	yes	no	no	no	no	60	165	22.0386	0	15	130	80	26	108	36.7	91	4.5	2020-09-17	1.71	yes	2020-09-16	yes	yes	2020-10-14	28	2020-09-09	8	mild	better	cured		no	no
2020-09-17	male	50 to 49	no		yes	2020-09-04	3	no		no				no		no	no	no	no	no	no	65	160	25.3906	0	15	130	70	20	88	36.7	95	3.09091	2020-09-18	5.21	yes	2020-09-17		yes	2020-09-22	6	2020-09-04	13	mild	better	cured		yes	no
2020-09-17	male	70 to 79	yes	2020-09-17	no			no		no				no		no	no	no	no	no	no	45	155	18.7305	0	15	130	90	21	102	37.8	98	15			yes	2020-09-17		yes	2020-09-29	13	2020-09-17	0	mild	better	cured		yes	no
2020-09-18	female	20 to 29	yes	2020-09-11	yes	2020-09-11	3	no		yes	2020-09-11			yes	2020-09-11	no	no	no	yes	no	no	50	160	19.5312	0	15	120	80	20	72	36.8	96	1.78125	2020-09-20	0.08	yes	2020-09-18	no	yes	2020-10-20	33	2020-09-11	7	mild	better	cured		no	no
2020-09-18	male	30 to 39	yes	2020-09-08	yes	2020-09-08	3	yes	2020-09-08	no				no		no	no	no	no	no	no	50	165	18.3655	0	15	130	90	20	76	36.5	96	1.57143			yes	2020-09-18	no	yes	2020-10-23	36	2020-09-08	10	mild	better	cured		no	no
2020-09-18	male	30 to 39	yes	2020-09-11	yes	2020-09-13	3	no		yes	2020-09-13			no		no	yes	yes	no	yes	no	128	175	41.7959	0	15	120	80	20	100	36.7	98	2.25	2020-09-23	5.65	yes	2020-09-18	no	yes	2020-10-06	19	2020-09-11	7	mild	better	cured		yes	no
2020-09-18	female	50 to 49	yes	2020-09-07	yes	2020-09-07	3	no		no				no		no	no	no	no	yes	no	55	155	22.8928	0	15	130	90	20	80	37	95	2.79167	2020-09-20	2.91	yes	2020-09-18	no	yes	2020-09-29	12	2020-09-07	11	mild	better	cured		no	no
2020-09-19	female	30 to 39	yes	2020-09-05	no			no		yes	2020-09-12			yes	2020-09-12	no	yes	no	no	no	no	55	155	22.8928	0	15	110	80	20	96	36.7	95	2.61538			yes	2020-09-19	no	yes	2020-10-17	29	2020-09-05	14	mild	better	cured		no	no
2020-09-19	female	30 to 39	no		yes	2020-09-12	3	no		no				no		no	no	no	no	no	no	55	155	22.8928	0	15	110	70	20	88	36.6	98	2.21429	2020-09-20	0.29	yes	2020-09-19	yes	yes	2020-09-25	7	2020-09-12	7	mild	better	cured		no	no
2020-09-19	male	30 to 39	yes	2020-09-01	yes	2020-09-12	3	no		no				no		no	no	no	no	no	no	67	165	24.6097	0	15	120	70	20	92	36.6	98	2.03333	2020-09-20	0.03	yes	2020-09-19	no	yes	2020-10-10	22	2020-09-01	18	mild	better	cured		no	no
2020-09-19	male	30 to 39	no		yes	2020-09-12	3	no		no				no		no	no	no	no	no	no	116	165	42.6079	0	15	130	80	24	84	36.8	98	2.34615	2020-09-19	9.58	yes	2020-09-19	yes	yes	2020-10-20	32	2020-09-12	7	mild	better	cured	11.5	yes	no
2020-09-20	female	20 to 29	no		no			no		yes	2020-09-15			no		no	no	no	no	no	no	55	155	22.8928	0	15	120	70	20	86	36.7	98	2.4	2020-09-20	0.11	yes	2020-09-20	no	yes	2020-10-19	30	2020-09-15	5	mild	better	cured		no	no
2020-09-20	female	30 to 39	yes	2020-09-12	yes	2020-09-16	3	yes	2020-09-16	no				yes	2020-09-16	no	no	no	no	no	no	55	155	22.8928	0	15	130	70	24	100	36.8	98	2.75	2020-09-20	0.61	yes	2020-09-20		yes	2020-10-13	24	2020-09-12	8	mild	better	cured		no	no
2020-09-20	female	40 to 49	yes	2020-09-19	yes	2020-09-19	3	no		no				yes	2020-09-19	no	no	no	no	no	no	55	155	22.8928	1	14	130	80	40	128	38.7	97	9.44444	2020-09-21	1.22	yes	2020-09-18		yes	2020-09-21	2	2020-09-19	1	moderate	better	cured		yes	no
2020-09-20	male	40 to 49	yes	2020-09-12	yes	2020-09-12	3	yes	2020-09-12	yes	2020-09-12			no		no	no	no	no	no	no	55	155	22.8928	0	15	130	80	20	90	37.6	96	1.96667	2020-09-20	1.69	yes	2020-09-20		yes	2020-10-13	24	2020-09-12	8	mild	better	cured		no	no
2020-09-20	female	40 to 49	yes	2020-09-10	yes	2020-09-17	3	no		no				yes	2020-09-17	no	no	no	no	no	no	55	155	22.8928	0	15	110	80	28	96	37.9	99	5.78571	2020-09-21	6.3	yes	2020-09-20		yes	2020-10-17	28	2020-09-10	10	mild	better	cured		no	no
2020-09-20	female	50 to 49	yes	2020-09-13	yes	2020-09-13	3	no		yes	2020-09-13			no		no	no	yes	no	no	no	65	165	23.8751	0	15	130	80	20	80	37	96	1	2020-09-21	1.39	yes	2020-09-20		yes	2020-10-01	12	2020-09-13	7	mild	better	cured		no	no
2020-09-20	male	60 to 69	yes	2020-09-16	yes	2020-09-12	1	no		no				no		yes	no	no	no	yes	no	70	170	24.2215	0	15	140	90	24	64	36.7	93	1.54286	2020-09-20	1.45	yes	2020-09-19	yes	yes	2020-10-20	31	2020-09-12	8	mild	better	cured		yes	no
2020-09-22	male	50 to 49	no		no			no		no				no		no	no	no	no	no	no	55	162	20.9572	0	15	160	90	22	87	36.7	99	4.58824	2020-09-28	1.02	yes	2020-09-22	no	no	2020-10-01	10			mild	better	cured		no	no
2020-09-23	female	20 to 29	yes	2020-09-22	no			no		no				no		yes	no	yes	yes	yes	no	52	155	21.6441	0	15	120	80	20	96	36.3	98	2.68	2020-09-26	0.2	yes	2020-09-23		yes	2020-10-13	21	2020-09-22	1	mild	better	cured		no	no
2020-09-23	male	30 to 39	yes	2020-09-18	yes	2020-09-19	3	no		yes	2020-09-19			no		no	no	no	no	no	no	60	165	22.0386	0	15	120	70	20	92	36.8	98	1.83871			yes	2020-09-19	yes	yes	2020-10-09	17	2020-09-18	5	mild	better	cured		no	no
2020-09-23	female	40 to 49	no		no			no		no				no		no	no	no	no	no	no				0	15	150	80	22	92	36.5	95				no			no	2020-10-23	31			mild	better	cured		no	no
2020-09-24	female	40 to 49	yes	2020-09-09	yes	2020-09-09	3	no		no				no		no	no	no	no	no	no	55	155	22.8928	0	15	130	80	20	80	36.9	96	1.75758	2020-09-25	0.03	yes	2020-09-24	no	yes	2020-09-26	3	2020-09-09	15	mild	better	cured		no	no
2020-09-25	male	30 to 39	no		yes	2020-09-21	3	no		no				no		no	no	no	no	no	no	65	165	23.8751	0	15	120	80	20	88	36.8	99	33.5	2020-09-26	0.25	yes	2020-09-25	no	yes	2020-11-28	65	2020-09-21	4	mild	better	cured		no	no
2020-09-26	male	40 to 49	yes	2020-09-19	yes	2020-09-19	3	no		no				no		yes	no	no	no	no	no				0	15	110	70	20	88	36.1	99	9.77778			yes	2020-09-26		yes	2020-10-03	8	2020-09-19	7	mild	better	cured		yes	no
2020-09-27	female	50 to 49	no		no			no		no				no		no	no	no	no	no	no	50	153	21.3593	0	15	185	100	18	74	36.8	97	2.5	2020-09-28	0.1	yes	2020-09-27	no	no	2020-10-12	16			mild	better	cured		yes	yes
2020-09-28	male	30 to 39	yes	2020-09-26	no			no		yes	2020-09-25			no		no	no	no	yes	no	no	65	165	23.8751	0	15	146	103	20	96	36.7	98	2.10345	2020-09-29	0.03	yes	2020-09-28	no	yes	2020-11-17	51	2020-09-25	3	mild	better	cured		yes	no
2020-09-28	male	40 to 49	yes	2020-09-21	yes	2020-09-21	3	no		yes	2020-09-29			yes	2020-09-27	no	no	no	no	no	no				0	15	120	80	28	112	37.5	89	31.3333	2020-09-29	26.95	yes	2020-09-28	yes	yes	2020-09-29	2	2020-09-21	7	moderate	better	cured		no	no
2020-09-29	male	30 to 39	yes	2020-09-26	yes	2020-09-26	3	no		no				yes	2020-09-26	no	no	no	no	no	no	68	170	23.5294	0	15	160	90	24	125	37.9	96	4.11111	2020-10-01	2.04	yes	2020-09-29		yes	2020-10-16	18	2020-09-26	3	mild	better	cured		yes	yes
2020-09-29	female	60 to 69	yes	2020-09-22	yes	2020-09-22	1	no		no				yes	2020-09-22	no	no	no	no	no	no	56	155	23.3091	0	15	140	90	24	92	37.6	97	7.45455	2020-10-01	7.29	yes	2020-09-29		yes	2020-10-09	11	2020-09-22	7	mild	better	cured		yes	no
2020-09-30	female	20 to 29	yes	2020-09-25	yes	2020-09-24	3	yes	2020-09-28	no				yes	2020-09-28	no	no	no	yes	no	no	107	153	45.7089	0	15	129	89	28	119	38.1	88	4.64706	2020-10-01	4.29	yes	2020-09-30	no	yes	2020-10-01	2	2020-09-24	6	moderate	better	cured		no	no
2020-09-30	male	30 to 39	no		no			no		no				no		no	no	no	no	no	no	65	165	23.8751	0	15	133	78	20	80	36.5	100	1.86207	2020-10-01	0.33	yes	2020-09-30	no	no	2020-10-15	16			mild	better	cured		yes	no
2020-09-30	male	40 to 49	yes	2020-09-24	yes	2020-09-28	3	no		no				no		no	no	no	no	no	no	60	165	22.0386	0	15	160	100	20	118	37.6	96	1.75	2020-10-20	0.03	yes	2020-09-30	no	yes	2020-10-23	24	2020-09-24	6	mild	better	cured		no	no
2020-09-30	male	40 to 49	yes	2020-09-28	no			no		no				yes	2020-09-26	no	no	no	no	yes	no	60	165	22.0386	0	15	130	80	40	110	37	87	22.5	2020-09-30	40.85	yes	2020-09-30	yes	yes	2020-10-03	4	2020-09-26	4	severe critical	better	cured		no	no
2020-09-30	male	50 to 49	yes	2020-09-25	yes	2020-09-25	3	no		no				yes	2020-09-28	no	no	no	no	no	no	75	178	23.6713	0	15	90	60	24	88	38.2	96	14.8333	2020-10-01	24.74	yes	2020-09-30	yes	yes	2020-10-17	18	2020-09-25	5	moderate	better	cured		no	no
2020-09-30	female	50 to 49	yes	2020-09-28	no			no		no				yes	2020-09-28	no	no	no	no	no	no	90	155	37.461	2	9	129	68	30	97	39.5	87	1.52778	2020-10-02	1.95	yes	2020-09-30	yes	yes	2020-10-06	7	2020-09-28	2	severe critical	died	died		no	no
2020-09-30	male	50 to 49	no		no			no		no				no		no	yes	no	no	yes	no	51	155	21.2279	0	15	130	80	22	93	36.4	98	3.65			yes	2020-09-30	yes	yes	2020-10-07	8			mild	better	cured		yes	yes
2020-09-30	male	60 to 69	yes	2020-09-28	yes	2020-09-28	3	no		no				yes	2020-09-28	no	no	no	no	no	no	61	153	26.0584	0	15	100	60	26	108	38.2	95	7	2020-10-01	23.1	yes	2020-09-30	yes	yes	2020-10-25	26	2020-09-28	2	moderate	died	died	7.6	yes	no
2020-10-01	male	30 to 39	yes	2020-09-26	yes	2020-09-26	3	no		yes	2020-09-22			yes	2020-09-29	no	no	yes	no	yes	no	60	160	23.4375	0	15	120	80	24	112	38	90	4.4375	2020-10-02	12.24	yes	2020-10-01	yes	yes	2020-10-19	19	2020-09-22	9	mild	better	cured		no	no
2020-10-01	female	50 to 49	yes	2020-09-23	yes	2020-09-23	3	no		no				yes	2020-09-28	no	no	no	no	no	no	55	155	22.8928	0	15	110	80	22	88	36.4	96	4.27778	2020-10-02	9.22	yes	2020-09-29	yes	yes	2020-11-13	44	2020-09-23	8	mild	died	died		yes	yes
2020-10-02	female	60 to 69	yes	2020-09-27	yes	2020-09-27	3	no		no				yes	2020-09-27	no	no	no	no	no	no				0	15	120	80	34	104	37.2	97	31.3333			yes	2020-09-30	yes	yes	2020-10-20	19	2020-09-27	5	severe critical	better	cured		yes	no
2020-10-03	female	20 to 29	no		no			no		yes	2020-09-19			yes	2020-09-26	no	no	no	no	no	no	50	155	20.8117	0	15	130	100	20	104	36	99	1.48649			yes	2020-10-03	no	yes	2020-10-06	4	2020-09-19	14	mild	better	cured		no	no
2020-10-03	male	70 to 79	no		no			no		no				no		no	no	no	no	no	no				0	15	120	60	22	80	36.7	98	3			yes	2020-10-03	no	no	2020-10-03	1			mild	better	cured		yes	no
2020-10-05	male	20 to 29	yes	2020-10-02	no			no		no				no		no	no	no	no	no	no				0	15	100	70	20	108	37.5	98	9.44444			yes	2020-10-05		yes	2020-10-05	1	2020-10-02	3	mild	better	cured		no	no
2020-10-05	male	30 to 39	no		yes	2020-09-21	1	no		no				yes	2020-09-21	no	no	no	no	no	no				0	15	140	90	27	110	36.8	98	4.11111	2020-10-06	0.17	yes	2020-10-05		yes	2020-10-20	16	2020-09-21	14	mild	better	cured		yes	no
2020-10-05	female	50 to 49	yes	2020-10-04	yes	2020-10-03	3	no		no				yes	2020-10-03	no	no	no	no	no	no	55	152	23.8054	0	15	140	90	20	80	36.8	96	5.4	2020-10-07	7.41	yes	2020-10-05	yes	yes	2020-10-19	15	2020-10-03	2	moderate	better	cured	11.5	yes	yes
2020-10-05	female	50 to 49	yes	2020-09-22	yes	2020-09-22	1	no		no				no		no	no	no	no	no	no	55	155	22.8928	0	15	120	75	20	84	37	90	6.91667	2020-10-06	15.54	yes	2020-10-05		yes	2020-11-14	41	2020-09-22	13	mild	better	cured	13	yes	no
2020-10-05	male	60 to 69	no		no			no		no				yes	2020-09-30	no	no	no	no	yes	no	60	160	23.4375	0	15	139	77	28	84	36.4	91	8.7	2020-10-05	11.58	yes	2020-10-01	yes	yes	2020-11-03	30	2020-09-30	5	moderate	better	cured	9.3	yes	no
2020-10-05	male	70 to 79	yes	2020-09-25	yes	2020-09-25	3	no		no				yes	2020-09-25	no	no	no	no	no	no	50	165	18.3655	0	15	130	80	32	114	37.2	78	23.5	2020-10-05	24.34	yes	2020-09-29	yes	yes	2020-10-19	15	2020-09-25	10	moderate	better	cured		yes	no
2020-10-05	male	70 to 79	yes	2020-09-17	yes	2020-10-26	3	no		no				yes	2020-09-26	no	no	no	no	no	no				0	15	120	80	20	82	36.7	99	2.75	2020-10-06	3.47	yes	2020-10-05		yes	2020-10-16	12	2020-09-17	18	mild	better	cured		no	no
2020-10-05	male	70 to 79	yes	2020-10-01	no			no		yes	2020-10-01			no		no	no	no	no	no	no	46	160	17.9687	0	15	120	80	20	92	38	98	0.272727	2020-10-06	7.23	yes	2020-10-05		yes	2020-10-09	5	2020-10-01	4	mild	better	cured		yes	no
2020-10-05	male	80 to 89	no		yes	2020-09-30	3	no		no				yes	2020-09-30	no	no	no	no	no	no	60	160	23.4375	2	10	100	70	40	68	36.7	78	14	2020-10-05	12.48	yes	2020-10-05	yes	yes	2020-10-16	12	2020-09-30	5	severe critical	died	died	6.6	no	no
2020-10-06	male	50 to 49	yes	2020-09-30	yes	2020-09-30	3	yes	2020-09-30	no				yes	2020-09-30	no	no	no	no	no	no	60	160	23.4375	0	15	130	80	24	102	37.8	97	1.96667	2020-10-06	1.08	yes	2020-10-06	yes	yes	2020-10-20	15	2020-09-30	6	moderate	better	cured		no	no
2020-10-06	female	50 to 49	yes	2020-10-02	yes	2020-10-02	3	no		no				yes	2020-10-02	no	no	no	no	no	no				0	15	110	70	28	96	38.1	93	11.125			yes	2020-10-06	yes	yes	2020-10-15	10	2020-10-02	4	severe critical	better	cured		yes	no
2020-10-07	female	60 to 69	yes	2020-09-27	yes	2020-09-27	3	no		no				no		no	no	no	no	no	no	50	150	22.2222	0	15	100	70	20	85	36.5	94	6.66667	2020-09-08	10.48	yes	2020-10-07	yes	yes	2020-10-24	18	2020-09-27	10	mild	better	cured	11.3	yes	no
2020-10-07	male	60 to 69	no		yes	2020-10-04	1	no		no				no		yes	no	no	no	yes	no	54	156	22.1893	0	15	130	80	20	90	36.3	96	4.52941	2020-10-08	2.09	yes	2020-10-06	yes	yes	2020-10-24	18	2020-10-04	3	mild	better	cured	10.7	yes	no
2020-10-09	female	20 to 29	no		yes	2020-09-24	3	yes	2020-09-24	yes	2020-09-24			no		no	no	no	no	no	no	55	155	22.8928	0	15	130	80	20	88	36.5	98	3.7	2020-06-11	0.09	yes	2020-10-09		yes	2020-10-16	8	2020-09-24	15	mild	better	cured		no	no
2020-10-09	female	30 to 39	yes	2020-09-20	yes	2020-10-04	1	yes	2020-10-04	no				yes	2020-10-04	no	no	no	no	no	no	40	155	16.6493	0	15	120	90	20	92	36.7	97	2.68			yes	2020-10-09		yes			2020-09-20	19	mild	better	cured		no	no
2020-10-09	male	40 to 49	yes	2020-09-19	yes	2020-10-05	3	no		no				yes	2020-10-05	yes	no	yes	no	no	no	80	160	31.25	0	15	130	70	20	108	36.9	98	2.70833	2020-10-10	0.08	yes	2020-10-09		yes	2020-10-16	8	2020-09-19	20	mild	better	cured		no	no
2020-10-09	female	40 to 49	yes	2020-10-06	yes	2020-10-06	3	yes	2020-10-06	yes	2020-10-06			no		no	no	no	no	no	no	55	155	22.8928	0	15	120	80	22	88	37.5	97	2.52	2020-10-11	0.05	yes	2020-10-10	no	yes	2020-10-11	3	2020-10-06	3	mild	better	cured		no	no
2020-10-10	female	20 to 29	no		no			no		no				no		no	no	no	no	no	no	55	155	22.8928	0	15	120	80	20	88	36.5	99	1.96875	2020-10-11	0.02	yes	2020-10-10	no	no	2020-10-23	14			mild	better	cured		no	no
2020-10-10	female	30 to 39	no		yes	2020-10-09	3	no		yes	2020-10-02			no		no	no	no	yes	no	no	50	155	20.8117	0	15	130	90	20	81	36.5	97	2.95652	2020-10-11	0.31	yes	2020-10-10	no	yes	2020-10-20	11	2020-10-02	8	mild	better	cured		no	no
2020-10-10	female	40 to 49	yes	2020-09-11	yes	2020-09-10	3	no		no				no		no	no	no	yes	no	no	55	160	21.4844	0	15	141	98	20	84	36	98	1.70588	2020-10-11	0.06	yes	2020-10-10	no	yes	2020-12-11	63	2020-09-10	30	mild	better	cured	8.9	yes	no
2020-10-10	male	50 to 49	yes	2020-10-06	yes	2020-09-10	1	no		no				yes	2020-10-06	no	no	no	no	no	no	45	165	16.5289	1	13	140	90	28	140	36.5	97	14.6667	2020-10-11	22.92	yes	2020-10-10	yes	yes			2020-09-10	30	severe critical	better	cured		no	no
2020-10-11	male	30 to 39	yes	2020-10-09	no			no		yes	2020-10-09			no		no	no	no	no	no	no	60	165	22.0386	0	15	115	82	20	92	38.3	98	2.38462	2020-10-12	0.79	yes	2020-10-11		yes	2020-10-26	16	2020-10-09	2	mild	better	cured		no	no
2020-10-12	female	40 to 49	no		no			no		no				no		no	no	no	no	no	no	55	155	22.8928	0	15	110	70	20	96	36.8	97	1.6	2020-10-13	0.1	yes	2020-10-12	no	no	2020-10-14	3			mild	better	cured		no	no
2020-10-12	male	70 to 79	yes	2020-10-10	yes	2020-10-10	1	no		no				yes	2020-10-10	no	no	no	no	no	no	51	168	18.0697	1	13	120	70	28	100	36.9	80	5.125	2020-10-14	23.68	yes	2020-10-12	no	yes	2020-10-28	17	2020-10-10	2	severe critical	better	cured		yes	yes
2020-10-13	male	40 to 49	no		yes	2020-10-05	3	no		yes	2020-10-09			no		no	no	no	no	no	no	60	161	23.1473	0	15	120	80	22	88	36.8	97	1.84375	2020-10-14	0.09	yes	2020-10-13	no	yes	2020-11-15	34	2020-10-05	8	mild	better	cured		no	no
2020-10-13	male	40 to 49	yes	2020-10-05	yes	2020-10-10	3	no		no				no		no	no	no	no	no	no	78	165	28.6501	0	15	120	80	20	96	36.5	96	1.71875	2020-10-16	3.43	yes	2020-10-13	no	yes	2020-10-22	10	2020-10-05	8	mild	better	cured	7.7	no	no
2020-10-13	female	40 to 49	yes	2020-10-10	yes	2020-10-07	1	no		no				yes	2020-10-07	no	no	no	no	no	no	60	150	26.6667	0	15	110	70	26	110	36.5	96	4.64706	2020-10-14	21.81	yes	2020-10-12	yes	yes	2020-10-15	3	2020-10-07	6	severe critical	died	died		no	no
2020-10-13	female	60 to 69	no		yes	2020-09-21	3	no		no				yes	2020-09-21	yes	no	no	no	yes	no	55	156	22.6003	0	15	110	70	24	152	36.5	97	6.5	2020-10-14	18.66	yes	2020-10-13	no	yes	2020-10-14	2	2020-09-21	22	moderate	died	died		yes	yes
2020-10-14	male	30 to 39	no		yes	2020-09-30	3	no		no				yes	2020-09-30	no	no	no	no	no	no	74	170	25.6055	0	15	110	70	28	95	36.8	96	4.05556	2020-10-15	1.66	yes	2020-10-14		yes	2020-10-26	13	2020-09-30	14	moderate	better	cured	6.8	no	no
2020-10-14	male	40 to 49	yes	2020-10-08	yes	2020-10-08	3	no		yes	2020-10-08			yes	2020-10-08	no	no	no	no	no	no	55	157	22.3133	0	15	140	90	24	92	36.4	90	9.55556	2020-10-16	20.69	yes	2020-10-13	yes	yes			2020-10-08	6	mild	better	cured	8.8	yes	no
2020-10-14	female	40 to 49	yes	2020-10-09	yes	2020-10-09	1	no		no				yes	2020-10-10	no	no	no	no	no	no				0	15	105	75	28	96	37.2	98	17.8			yes	2020-10-14		yes	2020-10-18	5	2020-10-09	5	mild	died	died		yes	yes
2020-10-15	male	40 to 49	yes	2020-10-12	yes	2020-10-12	3	no		no				yes	2020-10-12	yes	yes	no	no	yes	no	82	168	29.0533	0	15	110	70	24	110	38	97	23.5	2020-10-15	24.56	yes	2020-10-16	yes	yes	2020-10-21	7	2020-10-12	3	severe critical	better	cured	6.3	no	no
2020-10-15	male	60 to 69	yes	2020-10-14	yes	2020-10-12	1	no		no				yes	2020-10-13	no	no	no	no	no	no	60	160	23.4375	0	15	140	80	30	120	38	70	23			yes	2020-10-15	yes	yes	2020-10-16	2	2020-10-12	3	severe critical	better	cured		yes	yes
2020-10-15	female	60 to 69	no		no			no		no				no		no	no	no	no	yes	no	65	155	27.0552	0	15	140	80	20	103	36.8	98	4.75	2020-10-16	17.52	yes	2020-10-15	yes	yes	2020-10-27	13			moderate	better	cured	13.3	yes	no
2020-10-16	female	20 to 29	no		no			no		no				no		no	no	no	no	no	no				0	15	110	70	20	88	36.7	98	1.16216			yes	2020-10-16	yes	no	2020-10-17	2			mild	better	cured		no	no
2020-10-16	male	30 to 39	no		no			no		no				no		no	no	no	no	no	no	60	165	22.0386	0	15	120	80	20	82	36.7	96	2.25	2020-10-17	0.11	yes	2020-10-16	yes	no	2020-10-19	4			mild	better	cured		no	no
2020-10-16	female	50 to 49	yes	2020-10-13	yes	2020-10-13	1	no		no				yes	2020-10-13	no	no	no	no	no	no				0	15	100	70	26	120	38.5	96	8.4			yes	2020-10-16	no	yes	2020-10-17	2	2020-10-13	3	moderate	died	died	12.9	yes	no
2020-10-17	male	30 to 39	yes	2020-10-14	yes	2020-10-14	1	no		no				yes	2020-10-14	no	no	no	no	no	no				2	9	150	100	30	102	36.5	99	6.14286						yes	2020-10-19	3	2020-10-14	3	moderate	died	died		yes	no
2020-10-17	male	40 to 49	yes	2020-10-11	no			no		no				no		yes	no	no	no	no	no	63	154	26.5643	0	15	130	90	20	93	37	99	2.33333	2020-10-18	5.78	no			yes	2020-11-25	40	2020-10-11	6	mild	better	cured	10	yes	no
2020-10-17	female	40 to 49	no		no			no		no				no		no	no	no	no	no	no				0	15	120	80	22	98	36.9	96	1.78125			no			no	2020-11-16	31			mild	better	cured		no	no
2020-10-18	female	60 to 69	yes	2020-10-08	yes	2020-10-09	1	no		no				yes	2020-10-14	no	yes	no	no	yes	no				0	15	130	70	28	76	36.9	96	1.83871			yes	2020-10-17	yes	yes	2020-10-22	5	2020-10-08	10	moderate	better	cured	7.6	yes	no
2020-10-19	male	30 to 39	yes	2020-10-15	yes	2020-10-15	1	no		yes	2020-10-14			no		no	no	no	no	yes	no	60	160	23.4375	0	15	120	80	20	80	36.7	99	5.57143	2020-10-20	0.71	yes	2020-10-19	yes	yes	2020-10-27	9	2020-10-14	5	mild	better	cured		no	no
2020-10-20	male	40 to 49	yes	2020-10-13	no			yes	2020-10-16	no				no		no	no	no	yes	no	no	60	165	22.0386	0	15	120	80	20	88	36.9	98	1.225	2020-10-22	0.25	yes	2020-10-20		yes	2020-11-06	18	2020-10-13	7	mild	better	cured		no	no
2020-10-20	female	50 to 49	no		no			no		no				yes	2020-10-19	no	no	no	no	no	no	62	155	25.8065	1	14	135	80	26	85	37.1	96	4.64706	2020-10-21	7.37	yes	2020-10-20		yes	2020-10-26	7	2020-10-19	1	moderate	died	died	6.3	no	no
2020-10-21	female	40 to 49	yes	2020-10-13	yes	2020-10-13	3	no		no				no		no	no	no	no	no	no	55	155	22.8928	0	15	140	80	20	96	37.7	98	4.58824			yes	2020-10-21	no	yes	2020-10-23	3	2020-10-13	8	mild	better	cured		no	no
2020-10-21	male	40 to 49	yes	2020-10-17	yes	2020-10-17	1	no		no				yes	2020-10-19	no	no	no	no	no	no				1	13	0	0	32	138	36.5	85				yes	2020-10-21		yes	2020-10-21	1	2020-10-17	4	severe critical	better	cured		no	no
2020-10-21	male	60 to 69	yes	2020-10-16	yes	2020-10-16	1	yes	2020-10-16	no				yes	2020-10-15	no	no	no	no	no	no	60	162	22.8624	0	15	120	80	26	84	37.5	95	8.3			yes	2020-10-21	yes	yes	2020-10-21	1	2020-10-15	6	moderate	better	cured	11.9	yes	no
2020-10-21	female	70 to 79	yes	2020-10-14	yes	2020-10-21	3	no		no				yes	2020-10-20	no	no	no	no	no	no	47	150	20.8889	0	15	120	80	24	104	38.2	95	4.11111	2020-10-22	12.64	yes	2020-10-21	yes	yes	2020-11-04	15	2020-10-14	7	moderate	better	cured		no	no
2020-10-22	male	40 to 49	yes	2020-10-12	yes	2020-10-12	3	no		no				yes	2020-10-21	no	no	no	no	no	no	70	167	25.0995	0	15	130	80	24	86	36.8	93	1.72727	2020-10-23	3.45	yes	2020-10-22	yes	yes	2020-11-03	13	2020-10-12	10	mild	better	cured	10.4	yes	no
2020-10-23	female	70 to 79	yes	2020-10-21	yes	2020-10-21	1	no		no				yes	2020-10-21	no	no	no	no	no	no	70	168	24.8016	0	15	140	90	32	100	37.8	60	17.6	2020-10-24	143	yes	2020-10-22		yes	2020-11-03	12	2020-10-21	2	severe critical	better	cured	6.5	yes	yes
2020-10-24	male	40 to 49	no		yes	2020-10-19	1	no		no				no		yes	no	no	no	no	no	57	168	20.1956	0	15	130	90	20	100	37	96	2.64	2020-10-25	7.71	yes	2020-10-24	yes	yes	2020-11-05	13	2020-10-19	5	moderate	better	cured	10.1	yes	no
2020-10-24	female	40 to 49	yes	2020-10-16	yes	2020-10-16	1	no		no				yes	2020-10-16	yes	yes	no	no	yes	no	57	155	23.7253	0	15	150	90	28	128	37.3	98	4.875	2020-10-25	24	yes	2020-10-24	yes	yes	2020-11-03	11	2020-10-16	8	moderate	better	cured	12.3	yes	yes
2020-10-24	male	70 to 79	yes	2020-10-22	yes	2020-10-22	1	no		no				yes	2020-10-22	yes	no	no	no	yes	no	70	168	24.8016	0	15	130	70	28	110	36.8	69	9.66667	2020-10-25	12.33	yes	2020-10-23	yes	yes	2020-11-06	14	2020-10-22	2	severe critical	died	died	6.3	yes	no
2020-10-24	female	80 to 89	yes	2020-10-17	yes	2020-10-17	3	no		no				yes	2020-10-17	no	yes	no	no	yes	no	70	155	29.1363	0	15	130	80	26	100	37.3	85	6	2020-10-25	10.73	yes	2020-10-24	yes	yes	2020-11-03	11	2020-10-17	7	severe critical	better	cured	7	no	no
2020-10-25	male	30 to 39	yes	2020-10-22	yes	2020-10-22	3	no		no				yes	2020-10-22	no	no	no	no	no	no	68	172	22.9854	0	15	120	80	28	88	36.5	89	10.5	2020-10-26	3.71	yes	2020-10-25	yes	yes	2020-11-24	31	2020-10-22	3	mild	better	cured		yes	no
2020-10-25	female	40 to 49	yes	2020-10-18	yes	2020-10-21	3	no		yes	2020-10-21			no		no	no	no	no	no	no	50	155	20.8117	0	15	110	70	20	92	36.5	98	3.89474	2020-10-26	0.79	yes	2020-10-25	no	yes	2020-10-27	3	2020-10-18	7	mild	better	cured		no	no
2020-10-25	female	40 to 49	no		no			yes	2020-10-22	yes	2020-10-18			no		no	no	no	no	no	no	53	155	22.0604	0	15	110	70	20	84	36.5	98	1.47222	2020-10-27	0.07	yes	2020-10-25	no	yes	2020-11-17	24	2020-10-18	7	mild	better	cured	8.4	yes	no
2020-10-26	male	70 to 79	yes	2020-10-21	yes	2020-10-21	1	no		no				yes	2020-10-21	no	yes	no	no	no	no				0	15	125	79	24	110	37.4	97	12.5714	2020-10-26	12.06	yes	2020-10-24	no	yes	2020-11-04	10	2020-10-21	5	mild	died	died	9.7	yes	no
2020-10-27	male	60 to 69	yes	2020-10-19	yes	2020-10-26	3	no		no				yes	2020-10-21	no	no	no	no	no	no	66	160	25.7812	0	15	140	70	24	116	36.9	98	4.47059	2020-10-28	8.44	yes	2020-10-27	yes	yes	2020-11-02	7	2020-10-19	8	moderate	died	died	8.1	yes	no
2020-10-28	female	50 to 49	yes	2020-10-17	yes	2020-10-17	3	no		yes	2020-10-17			yes	2020-10-17	no	no	no	no	no	no	68	156	27.9421	0	15	140	90	24	80	36	86	9.33333	2020-10-30	14.25	yes	2020-10-28	yes	yes	2020-11-25	29	2020-10-17	11	moderate	better	cured		yes	yes
2020-10-28	female	70 to 79	yes	2020-10-20	yes	2020-10-23	3	no		no				yes	2020-10-23	no	no	yes	no	yes	no				0	15	140	80	28	95	36.3	92	3.13043			yes	2020-10-28	yes	yes	2020-10-29	2	2020-10-20	8	moderate	died	died		yes	no
2020-10-29	female	40 to 49	no		no			no		no				no		no	no	no	no	no	no	55	155	22.8928	0	15	120	80	20	98	36.4	98	3.13043	2020-10-30	0.49	yes	2020-10-29		no	2020-11-12	15			mild	better	cured		no	no
2020-10-29	male	40 to 49	yes	2020-10-28	no			no		no				no		no	no	no	no	no	no	60	160	23.4375	0	15	138	80	20	100	38.8	98	16.4	2020-10-31	9.37	yes	2020-10-29		yes	2020-11-11	14	2020-10-28	1	moderate	better	cured		yes	no
2020-10-29	male	50 to 49	no		no			no		no				no		no	no	no	no	no	no				0	15	100	60	20	110	36.7	98	12.4286	2020-10-30	9.17	yes	2020-10-26		no	2020-11-15	18			mild	better	cured		yes	no
2020-10-29	male	80 to 89	yes	2020-10-27	yes	2020-10-27	1	no		yes	2020-10-27			yes	2020-10-27	no	no	no	no	no	no				0	15	137	82	39	85	38.2	96	7.16667	2020-10-29	8.87	no			yes	2020-11-03	6	2020-10-27	2	mild	better	cured	6.9	no	no
2020-10-30	male	30 to 39	yes	2020-10-20	yes	2020-10-26	3	no		no				yes	2020-10-28	no	no	no	no	no	no	70	160	27.3437	1	13	130	90	36	152	36.8	98	9.75	2020-10-31	3.59	yes	2020-10-29		yes	2020-11-06	8	2020-10-20	10	severe critical	better	cured	14.3	yes	no
2020-10-30	male	50 to 49	yes	2020-10-23	yes	2020-10-28	1	no		yes	2020-10-28			yes	2020-10-27	yes	no	no	no	no	no	90	174	29.7265	0	15	100	60	28	80	36.8	96	6.5	2020-10-31	8.69	yes	2020-10-31	yes	yes	2020-11-24	26	2020-10-23	7	moderate	better	cured		yes	no
2020-10-30	male	60 to 69	yes	2020-10-16	yes	2020-10-16	1	no		no				yes	2020-10-30	no	yes	no	no	no	no	70	168	24.8016	0	15	170	90	48	112	38.1	85	14.8333	2020-10-31	20.5	yes	2020-10-31	yes	yes	2020-11-08	10	2020-10-16	14	severe critical	died	died		yes	yes
2020-10-30	female	60 to 69	no		yes	2020-09-29	1	no		no				yes	2020-10-28	no	no	no	no	no	no				0	15	160	97	24	108	36.7	97	7.45455			yes	2020-10-29	yes	yes	2020-11-21	23	2020-09-29	31	mild	better	cured	7.9	yes	yes
2020-10-31	male	40 to 49	yes	2020-10-27	yes	2020-10-27	3	no		yes	2020-10-27			no		no	no	no	no	no	no				0	15	130	90	22	112	38	98	6.66667			yes	2020-10-31	yes	yes	2020-11-16	17	2020-10-27	4	mild	better	cured		no	no
2020-10-31	male	50 to 49	yes	2020-10-19	yes	2020-10-21	3	no		no				yes	2020-10-26	no	no	yes	yes	no	no	60	165	22.0386	0	15	125	83	23	75	36.3	95	6.53846	2020-11-01	1.29	yes	2020-10-31	yes	yes	2020-11-03	4	2020-10-19	12	mild	better	cured		no	no
2020-10-31	female	50 to 49	yes	2020-10-26	yes	2020-10-29	3	no		no				yes	2020-10-29	no	no	no	no	no	no	70	163	26.3465	0	15	130	90	24	96	37.5	97	2.32143	2020-11-01	10.47	yes	2020-10-31	yes	yes	2020-11-24	25	2020-10-26	5	mild	better	cured		no	no
2020-11-01	male	30 to 39	yes	2020-10-28	no			no		no				yes	2020-11-01	no	no	no	no	no	no	105	172	35.4922	0	15	143	100	24	103	36.7	96	1.55882	2020-11-02	2.93	yes	2020-11-01		yes	2020-11-21	21	2020-10-28	4	mild	better	cured		no	no
2020-11-02	male	20 to 29	yes	2020-10-23	yes	2020-10-23	1	yes	2020-10-23	no				no		no	yes	no	no	no	no	60	160	23.4375	0	15	120	70	20	112	36.5	98	0.816327	2020-11-03	0.19	yes	2020-11-03	no	yes	2020-11-18	17	2020-10-23	10	moderate	better	cured		yes	yes
2020-11-02	female	40 to 49	no		yes	2020-10-30	3	no		no				yes	2020-10-30	no	no	no	no	no	no	56	158	22.4323	0	15	130	80	26	110	36.5	96	12.8571	2020-11-03	9.49	yes	2020-11-02	yes	yes	2020-11-03	2	2020-10-30	3	moderate	died	died	13.9	yes	no
2020-11-02	female	40 to 49	yes	2020-10-28	yes	2020-10-28	1	no		no				yes	2020-10-30	yes	yes	no	no	no	no	63	155	26.2227	0	15	90	67	26	124	36.5	98	3.38095	2020-11-03	11.72	yes	2020-11-02	yes	yes	2020-11-09	8	2020-10-28	5	moderate	better	cured		yes	no
2020-11-03	female	20 to 29	yes	2020-10-27	no			no		no				no		yes	yes	yes	no	yes	no	60	160	23.4375	0	13	80	60	24	150	37.8	98	15.6			yes	2020-11-03	yes	yes	2020-11-05	3	2020-10-27	7	severe critical	died	died		no	no
2020-11-03	male	30 to 39	yes	2020-10-29	yes	2020-10-21	1	no		no				yes	2020-10-21	no	no	no	no	no	no				1	13	130	90	24	112	38.6	97	8.1			yes	2020-11-03		yes	2020-11-07	5	2020-10-21	13	mild	better	cured		yes	no
2020-11-03	female	50 to 49	yes	2020-10-27	yes	2020-10-27	3	yes	2020-10-27	no				yes	2020-10-31	yes	yes	no	no	no	no	55	155	22.8928	1	10	170	100	18	100	38.3	95	8			yes	2020-11-03	no	yes	2020-11-05	3	2020-10-27	7	moderate	died	died	12.4	yes	no
2020-11-03	male	50 to 49	no		yes	2020-10-29	1	no		no				yes	2020-10-29	no	no	no	no	no	no	50	168	17.7154	0	15	110	70	28	98	36.6	97	29			yes	2020-11-03		yes	2020-11-05	3	2020-10-29	5	moderate	better	cured		no	no
2020-11-03	male	60 to 69	yes	2020-10-27	yes	2020-11-27	3	no		no				yes	2020-11-01	no	no	no	no	no	no	68	170	23.5294	0	15	160	90	24	88	37	95	7.54545	2020-11-04	12.87	yes	2020-11-03	yes	yes	2020-11-09	7	2020-10-27	7	moderate	better	cured	10.4	yes	no
2020-11-03	male	70 to 79	yes	2020-11-01	yes	2020-11-01	3	no		no				yes	2020-11-01	no	no	no	no	no	no	70	165	25.7117	0	15	160	90	32	92	36.5	80	5.21429	2020-11-04	12.34	yes	2020-11-02	yes	yes	2020-11-17	15	2020-11-01	2	severe critical	better	cured	6.4	yes	no
2020-11-03	male	70 to 79	no		no			no		no				no		no	no	no	no	no	no				0	15	155	83	23	101	36.2	96	4.21053	2020-11-05	0.02	no			no	2020-11-17	15			mild	better	cured		no	no
2020-11-03	female	70 to 79	yes	2020-10-19	yes	2020-10-19	3	no		no				yes	2020-10-19	yes	yes	no	no	no	no				0	15	133	88	34	80	37.5	98	9.55556			yes	2020-10-31	yes	yes	2020-12-08	36	2020-10-19	15	mild	better	cured		yes	yes
2020-11-04	male	40 to 49	yes	2020-10-31	yes	2020-11-02	3	no		no				yes	2020-11-02	no	no	no	no	no	no	65	165	23.8751	0	15	160	80	28	112	37.5	96	5.28571	2020-11-05	8.49	yes	2020-11-04		yes	2020-11-26	23	2020-10-31	4	mild	better	cured		yes	no
2020-11-04	male	50 to 49	no		yes	2020-10-30	1	no		no				yes	2020-11-02	no	no	no	no	no	no	60	165	22.0386	0	15	110	80	24	80	36.5	99	3.78947	2020-11-06	1.09	yes	2020-10-31		yes	2020-11-11	8	2020-10-30	5	mild	better	cured		no	no
2020-11-04	male	60 to 69	no		no			no		no				no		no	no	no	no	no	no	60	165	22.0386	0	15	130	80	20	102	36.6	97	5.2			yes	2020-11-04		no	2020-12-08	35			mild	better	cured		no	no
2020-11-04	female	60 to 69	yes	2020-11-01	yes	2020-11-01	1	no		yes	2020-11-01			yes	2020-11-01	no	no	no	no	no	no	55	155	22.8928	0	15	110	80	39	102	37.7	90	6.83333	2020-11-06	6.2	yes	2020-11-06		yes	2020-11-26	23	2020-11-01	3	severe critical	better	cured		yes	no
2020-11-04	female	70 to 79	no		yes	2020-10-22	3	yes	2020-10-22	no				yes	2020-10-22	no	no	no	no	no	no	64	157	25.9645	0	15	126	79	20	102	36.5	93	8.3	2020-11-05	8.81	yes	2020-11-04		yes	2020-11-23	20	2020-10-22	13	severe critical	better	cured		yes	yes
2020-11-04	male	70 to 79	yes	2020-11-03	no			no		no				no		no	no	no	no	no	no	50	160	19.5312	0	15	180	90	20	89	36.8	97	2.79167	2020-11-06	1.69	yes	2020-11-05	yes	yes	2020-11-23	20	2020-11-03	1	moderate	better	cured		yes	no
2020-11-05	male	20 to 29	yes	2020-10-29	yes	2020-11-01	3	no		no				yes	2020-11-01	no	no	no	no	no	no	60	165	22.0386	0	15	130	70	20	102	36.7	94	2.42308	2020-11-06	0.04	yes	2020-11-06	no	yes	2020-12-14	40	2020-10-29	7	mild	better	cured		no	no
2020-11-05	male	30 to 39	yes	2020-10-24	yes	2020-09-08	3	no		no				yes	2020-09-08	no	no	no	no	no	no	59	170	20.4152	0	15	160	100	26	124	38.3	97	4.52941	2020-11-06	4.15	yes	2020-10-28		yes	2020-12-05	31	2020-09-08	58	moderate	better	cured		yes	no
2020-11-05	female	30 to 39	yes	2020-10-29	yes	2020-11-03	3	no		no				yes	2020-11-03	yes	yes	yes	no	yes	no	55	155	22.8928	0	15	115	79	24	96	37	97	4.23529	2020-11-06	8.87	yes	2020-11-05	yes	yes	2020-11-20	16	2020-10-29	7	moderate	better	cured		no	no
2020-11-05	female	40 to 49	yes	2020-11-04	yes	2020-10-28	3	no		yes	2020-11-04			yes	2020-11-04	yes	no	no	no	no	no	55	155	22.8928	0	15	110	60	24	86	37.6	96	3	2020-11-06	0.79	yes	2020-11-05	yes	yes	2020-11-16	12	2020-10-28	8	moderate	better	cured		yes	no
2020-11-05	male	40 to 49	yes	2020-10-30	no			no		no				yes	2020-10-29	yes	no	no	no	no	no	60	165	22.0386	0	15	130	80	28	85	37.1	97	1.175	2020-11-06	0.31	yes	2020-11-05	yes	yes	2020-11-16	12	2020-10-29	7	moderate	better	cured	9.8	yes	no
2020-11-05	male	60 to 69	yes	2020-10-31	yes	2020-10-31	3	no		no				yes	2020-11-05	no	yes	no	no	no	no	73	170	25.2595	0	15	170	90	24	88	37	97	22.5	2020-11-06	6.67	yes	2020-11-05	yes	yes	2020-11-23	19	2020-10-31	5	moderate	better	cured		yes	no
2020-11-05	male	70 to 79	no		no			no		no				yes	2020-11-03	no	no	no	no	yes	no	70	175	22.8571	0	15	100	70	30	70	37	94	31.3333	2020-11-05	16.38	yes	2020-11-05	yes	yes	2020-11-15	11	2020-11-03	2	moderate	died	died		no	no
2020-11-06	female	20 to 29	no		no			no		no				no		no	no	no	no	no	no	55	153	23.4952	0	15	120	80	20	92	36.2	98	5.78571	2020-11-08	3.35	yes	2020-11-06	yes	no	2020-11-23	18			mild	better	cured		no	no
2020-11-06	male	20 to 29	yes	2020-11-02	no			no		no				no		no	no	no	no	no	no	65	165	23.8751	0	15	110	70	20	110	36.5	97	2.11111	2020-11-07	0.43	yes	2020-11-06	no	yes	2020-11-24	19	2020-11-02	4	mild	better	cured		no	no
2020-11-06	female	30 to 39	no		no			no		no				no		no	no	no	no	no	no	55	155	22.8928	0	15	120	70	20	88	36.7	98	1.02439	2020-11-07	0.15	yes	2020-11-06	no	no	2020-11-24	19			mild	better	cured		no	no
2020-11-06	male	30 to 39	yes	2020-11-01	no			yes	2020-11-01	no				no		no	no	no	no	no	no				0	15	110	70	24	90	38	98	1.38235	2020-11-07	0.52	yes	2020-11-09	yes	yes	2020-11-11	6	2020-11-01	5	mild	better	cured		no	no
2020-11-06	male	50 to 49	yes	2020-11-02	yes	2020-11-03	1	no		no				yes	2020-11-04	no	no	no	no	no	no	65	165	23.8751	0	15	120	80	26	92	37.4	95	9.55556	2020-11-07	12.57	yes	2020-11-06	yes	yes	2020-11-25	20	2020-11-02	4	moderate	better	cured		no	no
2020-11-06	male	50 to 49	no		yes	2020-10-18	3	no		no				yes	2020-11-04	yes	no	no	no	no	no				0	15	110	80	28	72	36.1	97	4.05556	2020-11-06	13.62	yes	2020-11-04	yes	yes	2020-11-06	1	2020-10-18	19	severe critical	better	cured	10.9	yes	no
2020-11-07	male	30 to 39	yes	2020-11-03	yes	2020-11-03	3	no		no				yes	2020-11-03	no	yes	no	no	yes	no	66	166	23.9512	0	15	100	70	36	112	38.7	90	7.08333	2020-11-07	24.17	yes	2020-11-07	yes	yes	2020-11-23	17	2020-11-03	4	severe critical	better	cured		no	no
2020-11-07	male	40 to 49	yes	2020-11-02	yes	2020-11-02	1	no		no				yes	2020-11-02	no	no	no	no	no	no	65	165	23.8751	0	15	130	70	24	95	38.8	98	4.52941	2020-11-08	5.52	yes	2020-11-07		yes	2020-11-13	7	2020-11-02	5	moderate	better	cured		no	no
2020-11-07	male	50 to 49	yes	2020-10-31	yes	2020-10-31	3	no		no				yes	2020-10-31	no	no	no	no	no	no				0	15	140	90	30	110	37.2			2020-11-08	7.01				yes	2020-11-19	13	2020-10-31	7	moderate	died	died	8.8	yes	no
2020-11-07	female	60 to 69	yes	2020-11-05	no			no		no				no		yes	no	no	no	yes	yes				0	15	140	80	22	76	37.3	95	2.75	2020-11-09	1.57	yes	2020-11-07		yes	2020-11-11	5	2020-11-05	2	moderate	better	cured		yes	no
2020-11-07	female	70 to 79	yes	2020-11-06	yes	2020-11-06	3	no		no				yes	2020-11-06	no	yes	no	no	yes	no				0	15	140	80	26	76	37.6	96	8.5	2020-11-08	16.94	yes	2020-11-07		yes	2020-11-10	4	2020-11-06	1	moderate	died	died		yes	no
2020-11-07	male	70 to 79	yes	2020-11-03	yes	2020-11-03		no		yes	2020-11-03			no		no	no	no	no	yes	no				0	15	120	70	20	93	39.1	95		2020-11-20	1.23	yes	2020-11-06		yes	2020-11-23	17	2020-11-03	4	moderate	better	cured		no	no
2020-11-08	male	30 to 39	no		yes	2020-11-06	3	no		no				no		no	no	no	yes	no	no	55	165	20.202	0	15	110	70	20	88	36.7	98	1.75	2020-11-09	1.74	yes	2020-11-08	yes	yes	2020-11-28	21	2020-11-06	2	mild	better	cured	10.1	yes	no
2020-11-08	female	40 to 49	yes	2020-11-03	yes	2020-11-05	1	no		yes	2020-11-05			yes	2020-11-05	no	no	no	no	no	no	55	155	22.8928	0	15	130	90	28	120	36.9	99	3.5	2020-11-09	3.64	yes	2020-11-08	no	yes	2020-11-23	16	2020-11-03	5	moderate	better	cured		no	no
2020-11-08	female	50 to 49	yes	2020-11-01	yes	2020-11-01	3	no		no				yes	2020-11-05	no	no	no	no	no	no	52	150	23.1111	0	15	100	70	26	100	37.2	98	5	2020-11-09	10.17	yes	2020-11-06	yes	yes	2020-11-10	3	2020-11-01	7	moderate	better	cured	11.9	yes	no
2020-11-08	male	50 to 49	yes	2020-11-02	yes	2020-11-02	3	no		no				yes	2020-11-02	no	no	no	no	no	no	68	168	24.093	0	15	130	70	24	98	37	96	4.22222			yes	2020-11-08	yes	yes	2020-11-25	18	2020-11-02	6	moderate	better	cured	10.7	yes	no
2020-11-08	female	60 to 69	yes	2020-11-03	yes	2020-11-05	3	no		no				yes	2020-11-06	no	no	no	no	no	no	55	155	22.8928	1	14	150	90	28	120	37	56	6.15385			yes	2020-11-08	yes	yes	2020-11-09	2	2020-11-03	5	severe critical	better	cured		yes	no
2020-11-08	male	60 to 69	yes	2020-11-01	yes	2020-11-01	1	no		no				yes	2020-11-01	no	no	no	no	no	no	64	160	25	0	15	140	80	32	110	37	92	2.34615	2020-11-10	10.71	yes	2020-11-08	yes	yes	2020-11-23	16	2020-11-01	7	severe critical	better	cured		yes	yes
2020-11-09	female	20 to 29	yes	2020-11-02	yes	2020-11-02	3	yes	2020-11-02	no				no		yes	no	no	no	no	no	55	155	22.8928	0	15	100	60	22	88	36.5	99	2.625			yes	2020-11-09	no	yes	2020-12-15	37	2020-11-02	7	mild	better	cured		no	no
2020-11-09	female	50 to 49	yes	2020-11-05	yes	2020-11-05	3	no		no				yes	2020-11-06	yes	no	no	no	no	no	55	155	22.8928	0	15	140	80	26	92	36.5	90	3.42857	2020-11-12	2.59	yes	2020-11-09	no	yes	2020-11-12	4	2020-11-05	4	mild	better	cured		yes	no
2020-11-09	female	60 to 69	yes	2020-11-06	yes	2020-11-06	3	no		no				no		no	no	no	no	no	no	55	155	22.8928	0	15	140	80	26	96	37.2	94	5.28571	2020-11-11	14.46	yes	2020-11-09	no	yes	2020-11-24	16	2020-11-06	3	moderate	better	cured		yes	no
2020-11-10	female	30 to 39	no		no			no		no				no		no	no	no	no	no	no	55	155	22.8928	0	15	110	70	28	88	36.7	98	8.3	2020-11-11	15.64	yes	2020-11-09	no	no	2020-11-25	16			mild	better	cured		no	no
2020-11-10	male	60 to 69	yes	2020-11-01	yes	2020-11-01	1	no		no				yes	2020-11-01	no	yes	no	yes	no	no				0	15	140	80	35	104	38	95	1.84375			yes	2020-11-06		yes			2020-11-01	9	severe critical	better	cured	6.5	yes	no
2020-11-10	female	80 to 89	yes	2020-11-07	yes	2020-11-04	3	no		no				no		no	no	no	no	no	no				0	15	140	90	28	90	38.6			2020-11-19	0.94				yes	2020-11-29	20	2020-11-04	6	mild	better	cured	7.4	yes	no
2020-11-11	male	30 to 39	yes	2020-11-08	yes	2020-11-10		no		no				no		no	no	no	no	no	no	60	165	22.0386	0	15	120	80	20	80	36.4	99		2020-11-12	0.76				yes	2020-11-26	16	2020-11-08	3	mild	better	cured		no	no
2020-11-11	female	30 to 39	yes	2020-11-05	no			no		no				no		no	no	no	no	no	no	60	158	24.0346	0	15	150	90	20	100	36.6	99	4.05556	2020-11-11	0.31	yes	2020-11-08		yes	2020-12-12	32	2020-11-05	6	mild	better	cured	7.7	yes	no
2020-11-11	male	40 to 49	no		yes	2020-11-09	3	no		yes	2020-11-09			yes	2020-11-09	no	no	no	no	no	no	63	160	24.6094	0	15	120	70	24	86	36.4	97	4	2020-11-12	5.68	yes	2020-11-11	yes	yes	2020-11-21	11	2020-11-09	2	moderate	better	cured		yes	no
2020-11-11	male	70 to 79	yes	2020-11-03	yes	2020-11-03		no		yes	2020-11-03			yes	2020-11-04	no	no	no	no	no	no	60	165	22.0386	0	15	90	60	28	112	38	94	10.25			yes	2020-11-10		yes	2020-11-11	1	2020-11-03	8	severe critical	died	died		yes	no
2020-11-11	male	70 to 79	yes	2020-11-03	yes	2020-10-27		no		no				yes	2020-10-27	no	no	no	no	no	no	65	165	23.8751	0	15	130	70	22	108	38.3	92	3.36364	2020-11-12	26.34	yes	2020-11-11		yes	2020-11-24	14	2020-10-27	15	moderate	better	cured	6.8	yes	no
2020-11-12	male	30 to 39	no		yes	2020-11-12	3	no		no				yes	2020-11-12	no	yes	yes	no	no	no	108	185	31.5559	0	15	120	80	20	88	36.8	96	3.5			yes	2020-11-12	yes	yes	2020-11-26	15	2020-11-12	0	mild	better	cured		no	no
2020-11-12	female	40 to 49	no		yes	2020-11-05	3	no		no				no		no	no	no	no	no	no	55	155	22.8928	0	15	120	80	20	80	36.6	99	3.42857			yes	2020-11-12	no	yes	2020-11-24	13	2020-11-05	7	mild	better	cured		no	no
2020-11-12	female	40 to 49	yes	2020-11-05	yes	2020-11-09	1	no		no				yes	2020-11-10	yes	yes	no	no	no	no	55	150	24.4444	0	15	110	70	27	113	38.5	89	6.30769	2020-11-14	7.19	yes	2020-11-12	yes	yes	2020-11-15	4	2020-11-05	7	severe critical	died	died	11.9	yes	no
2020-11-12	male	50 to 49	yes	2020-11-10	yes	2020-11-09	3	no		no				no		no	yes	no	no	no	no	79	169	27.6601	0	15	135	85	21	92	36.7	96	2.75	2020-11-13	2.01	yes	2020-11-11	yes	yes	2020-11-21	10	2020-11-09	3	mild	better	cured		yes	no
2020-11-12	male	50 to 49	yes	2020-11-06	yes	2020-11-06	3	no		no				no		no	no	no	yes	no	no	68	160	26.5625	0	15	120	80	20	104	36.9	95	3.55	2020-11-13	13.44	yes	2020-11-12	yes	yes	2020-12-17	36	2020-11-06	6	mild	better	cured	8.8	yes	no
2020-11-12	male	60 to 69	yes	2020-11-11	no			no		no				yes	2020-11-12	no	no	no	no	no	no	60	160	23.4375	2	15	120	76	35	115	36.5	90	15.1667			yes	2020-11-12	yes	yes	2020-11-13	2	2020-11-11	1	severe critical	died	died		yes	no
2020-11-12	male	60 to 69	yes	2020-11-11	no			no		no				no		no	no	no	no	no	no	60	165	22.0386	0	15	100	70	20	80	36.6	98	14.1667			yes	2020-11-12	yes	yes	2020-11-13	2	2020-11-11	1	mild	died	died		no	no
2020-11-12	male	70 to 79	yes	2020-11-03	no			no		no				yes	2020-11-06	no	no	no	no	no	no	60	165	22.0386	1	13	148	80	44	74	36.7	94	5.2	2020-11-13	6.87	yes	2020-11-12	yes	yes	2020-11-18	7	2020-11-03	9	severe critical	died	died	9.9	yes	no
2020-11-13	male	40 to 49	yes	2020-11-08	yes	2020-11-08		no		no				yes	2020-11-09	no	no	no	no	no	no	68	165	24.977	0	15	131	78	30	128	36.3	82	1.96774	2020-11-14	9.24	yes	2020-11-07		yes	2020-11-30	18	2020-11-08	5	severe critical	better	cured	10.2	yes	no
2020-11-14	female	20 to 29	yes	2020-11-12	yes	2020-11-12	1	yes	2020-11-12	no				no		no	yes	no	no	yes	no	45	158	18.026	0	15	120	80	20	116	37.8	98	1.125	2020-11-15	0.17	yes	2020-11-14	no	yes	2020-12-22	39	2020-11-12	2	mild	better	cured		yes	no
2020-11-14	male	30 to 39	no		no			no		no				no		no	no	no	no	no	no				0	15	120	80	20	84	36.4	98	2.33333			yes	2020-11-14	no	no	2020-11-14	1			mild	better	cured		no	no
2020-11-14	male	40 to 49	no		yes	2020-11-04	1	no		no				yes	2020-11-04	no	no	no	no	yes	no	64	165	23.5078	0	15	130	80	30	104	36	94	4.70588	2020-11-15	2.42	yes	2020-11-14	yes	yes	2020-12-01	18	2020-11-04	10	moderate	better	cured		yes	no
2020-11-14	female	40 to 49	yes	2020-11-08	yes	2020-11-08	3	no		no				yes	2020-11-08	no	no	no	no	yes	no	60	150	26.6667	0	15	130	80	30	104	36	95	2.17241	2020-11-16	4.37	yes	2020-11-15	yes	yes	2020-11-24	11	2020-11-08	6	severe critical	better	cured	10.8	yes	no
2020-11-14	male	60 to 69	yes	2020-11-11	no			no		no				no		no	no	no	no	yes	no	60	165	22.0386	0	15	110	70	24	124	37	90	5.78571			yes	2020-11-14	yes	yes	2020-11-15	2	2020-11-11	3	severe critical	better	cured		no	no
2020-11-14	female	70 to 79	yes	2020-11-13	yes	2020-11-12	3	no		no				yes	2020-11-12	yes	no	no	no	no	no	55	155	22.8928	1	13	100	70	44	112	37.2	68	5.26667			yes	2020-11-13	yes	yes	2020-11-14	1	2020-11-12	2	severe critical	died	died		yes	yes
2020-11-15	male	10 to 19	no		yes	2020-11-13	3	no		no				yes	2020-11-12	no	no	no	no	no	no	52	180	16.0494	0	15	160	90	28	106	37.2	95	3.08696	2020-11-17	1.14	yes	2020-11-15	yes	yes	2020-11-19	5	2020-11-12	3	moderate	better	cured		yes	no
2020-11-15	female	40 to 49	yes	2020-11-01	yes	2020-11-11	3	yes	2020-11-01	yes	2020-11-11			yes	2020-11-13	no	no	no	no	no	no	55	153	23.4952	2	5	155	80	24	100	38	92	12.7143			yes	2020-11-15	yes	yes	2020-11-16	2	2020-11-01	14	severe critical	died	died		yes	no
2020-11-15	male	50 to 49	yes	2020-11-10	no			no		no				no		yes	yes	no	no	no	no	65	165	23.8751	0	15	140	90	20	104	38.2	98	6.15385	2020-11-18	9.64	yes	2020-11-15	yes	yes	2020-12-16	32	2020-11-10	5	moderate	better	cured		no	no
2020-11-16	male	30 to 39	no		no			no		no				no		no	no	no	no	no	no				0	15	100	70	24	96	36.6	98							no	2020-11-17	2			mild	better	cured		no	no
2020-11-16	male	30 to 39	no		no			no		no				no		no	no	no	no	no	no				0	15	110	70	24	88	37	98							no	2020-11-16	1			mild	better	cured		yes	no
2020-11-16	male	30 to 39	yes	2020-11-02	yes	2020-11-14	3	yes	2020-11-14	yes				yes	2020-11-14	no	no	no	no	no	no	60	173	20.0474	0	15	90	60	24	84	36.5	96	7	2020-11-20	5.76	yes	2020-11-16		yes	2020-11-24	9	2020-11-02	14	mild	better	cured		yes	no
2020-11-16	female	50 to 49	yes	2020-11-12	yes	2020-11-12	3	no		yes	2020-11-12			yes	2020-11-12	no	no	no	no	no	no	65	167	23.3067	0	15	120	70	24	104	37	93	6	2020-11-18	10.14				yes	2020-12-08	23	2020-11-12	4	moderate	better	cured	12.5	yes	no
2020-11-16	female	50 to 49	no		yes	2020-11-15	3	no		no				yes	2020-11-16	no	no	no	no	no	no	55	155	22.8928	3	7	110	70	36	110	36.1	88	5.0625			yes	2020-11-16		yes	2020-11-16	1	2020-11-15	1	severe critical	better	cured		no	no
2020-11-16	female	60 to 69	no		no			no		no				yes	2020-11-14	no	no	no	no	no	yes	60	165	22.0386	1	12	90	60	24	72	36.4	97	12.4286	2020-11-17	38.03	yes	2020-11-16		yes	2020-11-19	4	2020-11-14	2	severe critical	better	cured		yes	no
2020-11-17	male	20 to 29	no		no			no		no				no		no	no	no	no	no	no	67	165	24.6097	0	15	110	70	21	76	37	98	2.25	2020-11-18	0.13	yes	2020-11-13	yes	no	2020-12-02	16			mild	better	cured		yes	no
2020-11-17	female	40 to 49	yes	2020-11-15	yes	2020-11-15	1	yes	2020-11-15	no				no		no	no	no	no	no	no	60	158	24.0346	0	15	120	80	20	88	36.7	98	3.55	2020-11-17	0.2	yes	2020-11-18	yes	yes	2020-12-04	18	2020-11-15	2	moderate	better	cured		no	no
2020-11-17	male	60 to 69	yes	2020-11-13	no			no		no				no		no	no	no	no	no	no				0	15	120	70	20	90	36.7	98	14.1667			yes	2020-11-12	yes	yes	2020-11-18	2	2020-11-13	4	mild	better	cured		yes	yes
2020-11-18	female	20 to 29	no		no			yes	2020-11-13	no				no		no	no	no	no	no	no	50	152	21.6413	0	15	114	80	20	88	36	98	1.2619	2020-11-20	0.06	yes	2020-11-18	no	yes	2020-12-04	17	2020-11-13	5	mild	cured	cured		no	no
2020-11-18	male	20 to 29	yes	2020-11-17	yes	2020-11-13	3	yes	2020-11-13	no				no		no	no	no	no	no	no	60	165	22.0386	0	15	130	90	20	112	36.5	97	2.03448	2020-11-19	0.42	yes	2020-11-18	no	yes	2020-12-16	29	2020-11-13	5	mild	better	cured		no	no
2020-11-18	male	30 to 39	no		no			yes	2020-11-14	no				no		no	no	no	yes	no	no	60	165	22.0386	0	15	120	80	18	88	36.7	98	2.06452	2020-11-18	0.04	yes	2020-11-19	no	yes	2020-11-26	9	2020-11-14	4	mild	cured	cured		no	no
2020-11-18	male	40 to 49	yes	2020-11-11	no			no		no				yes	2020-11-17	no	no	no	no	no	no	70	160	27.3437	0	15	113	75	40	132	36.5	80	5.46667	2020-11-20	6.17	yes	2020-11-18	yes	yes	2020-12-12	25	2020-11-11	7	moderate	better	cured	6.3	yes	no
2020-11-18	female	60 to 69	no		yes	2020-11-14	3	no		no				yes	2020-11-14	yes	no	no	no	no	no	55	155	22.8928	1	12	120	60	28	100	36.5	94	2.03448			yes	2020-11-18	yes	yes	2020-11-19	2	2020-11-14	4	severe critical	better	cured		yes	yes
2020-11-18	female	80 to 89	yes	2020-11-15	yes	2020-11-14	3	no		no				no		no	no	no	no	no	no	48	148	21.9138	0	15	130	80	20	100	37	95	4.66667	2020-11-20	4.8	yes	2020-11-18	no	yes	2020-12-11	24	2020-11-14	4	mild	better	cured	8.9	yes	no
2020-11-18	male	80 to 89	yes	2020-11-10	yes	2020-11-18	3	no		no				yes	2020-11-18	no	no	no	no	no	no	60	165	22.0386	0	15	120	75	24	84	37.5	95	5.5			yes	2020-11-18	yes	yes	2020-11-19	2	2020-11-10	8	severe critical	better	cured		yes	no
2020-11-19	female	70 to 79	yes	2020-11-16	yes	2020-11-16	1	no		no				no		no	no	no	no	no	no	60	150	26.6667	0	15	100	60	22	104	37.1	94	2.64	2020-11-21	9.92				yes	2020-11-27	9	2020-11-16	3	mild	better	cured	6.5	yes	no
2020-11-20	male	20 to 29	yes	2020-11-12	yes	2020-11-12	3	no		yes	2020-11-12			yes	2020-11-12	no	no	no	no	no	no	48	165	17.6309	0	15	130	80	28	96	37.4	96	2.56522	2020-11-21	2.37				yes	2020-11-23	4	2020-11-12	8	moderate	cured	cured		no	no
2020-11-20	female	30 to 39	no		yes	2020-11-17	3	no		no				no		no	yes	no	yes	no	no	55	155	22.8928	0	15	110	70	21	88	36.7	98	4.75	2020-12-21	0.84	yes	2020-11-20	no	yes	2020-11-26	7	2020-11-17	3	mild	better	cured		no	no
2020-11-20	female	40 to 49	yes	2020-11-12	yes	2020-11-12	3	no		no				yes	2020-11-19	no	yes	yes	no	no	no	86	165	31.5886	0	15	120	70	26	92	38	94	7.09091	2020-11-21	8.04	yes	2020-11-20	yes	yes	2020-12-11	22	2020-11-12	8	moderate	cured	cured		yes	no
2020-11-20	female	50 to 49	yes	2020-11-12	yes	2020-11-12	1	no		no				yes	2020-11-14	no	no	no	no	no	no	88	160	34.375	0	15	110	80	26	102	36.9	95	2.33333						yes	2020-11-27	8	2020-11-12	8	severe critical	better	cured	10.1	yes	no
2020-11-20	female	50 to 49	no		no			no		no				no		no	no	no	no	no	no	45	160	17.5781	0	15	110	70	19	92	36.8	99	7	2020-11-22	10.9	yes	2020-11-20	yes	no	2021-01-04	46			mild	better	cured	5	yes	no
2020-11-20	male	50 to 49	yes	2020-11-18	yes	2020-11-18	3	no		no				yes	2020-11-18	no	no	no	no	no	no	65	165	23.8751	1	13	116	72	28	76	37.7	97	7.36364			yes	2020-11-20		yes			2020-11-18	2	severe critical	better	cured		yes	yes
2020-11-20	male	60 to 69	yes	2020-11-12	yes	2020-11-12	1	no		no				yes	2020-11-17	no	no	no	no	no	no	65	165	23.8751	1	12	110	70	24	86	37.5		4.16667	2020-11-21	7.89	yes	2020-11-20		yes	2020-12-05	16	2020-11-12	8	mild	better	cured		no	no
2020-11-20	male	60 to 69	yes	2020-11-17	yes	2020-11-17	3	no		no				yes	2020-11-17	no	yes	no	no	no	no	78	162	29.7211	0	15	164	70	32	92	36.7	97	15.1667	2020-11-21	15.11	yes	2020-11-20	yes	yes	2020-11-30	11	2020-11-17	3	severe critical	cured	cured		yes	no
2020-11-20	female	60 to 69	yes	2020-11-16	yes	2020-11-09	1	yes	2020-11-16	no				yes	2020-11-16	no	yes	no	no	no	no	55	152	23.8054	0	15	130	90	26	112	36.9	95	6.38462						yes			2020-11-09	11	severe critical	better	cured		no	no
2020-11-20	female	60 to 69	no		yes	2020-11-09	3	no		no				no		no	no	no	no	no	no	50	150	22.2222	0	15	110	70	20	90	36.9	95		2020-11-21	18.52				yes	2020-12-02	13	2020-11-09	11	mild	cured	cured	10.8	yes	no
2020-11-21	male	20 to 29	no		yes	2020-11-21	3	no		no				no		no	no	no	no	no	no	55	165	20.202	0	15	110	70	20	88	36.5	95	1.75	2020-11-22	1.64	yes	2020-11-21	no	yes	2020-12-12	22	2020-11-21	0	mild	better	cured		no	no
2020-11-21	female	40 to 49	yes	2020-11-13	yes	2020-11-11	3	no		no				no		yes	yes	yes	no	yes	no	55	155	22.8928	0	15	130	70	24	84	36.7	97	4.16667	2020-11-22	2.14	yes	2020-11-21	yes	yes	2020-12-11	21	2020-11-11	10	mild	better	cured		no	no
2020-11-21	female	40 to 49	no		yes	2020-11-19	3	no		no				yes	2020-11-19	no	no	no	no	no	no	43	159	17.0088	0	15	100	70	34	100	36.8	77	11.125	2020-11-23	6.11	yes	2020-11-21	yes	yes			2020-11-19	2	severe critical	better	cured		no	no
2020-11-21	male	50 to 49	yes	2020-11-17	yes	2020-11-17	3	no		no				yes	2020-11-18	yes	no	no	no	no	no	65	170	22.4913	0	15	130	90	28	104	36.6	97	9.88889	2020-11-22	3.24	yes	2020-11-21	yes	yes	2020-11-26	6	2020-11-17	4	moderate	cured	cured		yes	no
2020-11-21	female	60 to 69	yes	2020-11-15	yes	2020-11-18	3	no		yes	2020-11-15			yes	2020-11-15	yes	no	no	no	yes	no	55	155	22.8928	0	15	120	80	32	110	37.3	88	11			yes	2020-11-21	yes	yes			2020-11-15	6	severe critical	better	cured	10.9	yes	no
2020-11-21	male	60 to 69	yes	2020-11-10	yes	2020-11-10	1	yes	2020-11-21	yes	2020-11-10			yes	2020-11-10	no	no	no	no	no	no	68	158	27.2392	0	15	150	90	34	90	36.1	97	4.64706	2020-11-22	9.75	yes	2020-11-20	yes	yes	2020-12-04	14	2020-11-10	11	severe critical	cured	cured	10.1	yes	no
2020-11-21	female	60 to 69	yes	2020-11-11	yes	2020-11-11	3	no		no				yes	2020-11-11	yes	no	no	no	no	no	70	155	29.1363	0	15	120	70	26	88	36.8	98	2.1	2020-11-22	2.16	yes	2020-11-06	yes	yes			2020-11-11	10	moderate	better	cured		yes	yes
2020-11-21	male	60 to 69	yes	2020-11-17	yes	2020-11-17	3	yes	2020-11-17	no				yes	2020-11-16	no	no	no	no	no	no	70	170	24.2215	0	15	150	90	24	92	37.1	95	3.89474	2020-11-22	3.85	yes	2020-11-21	yes	yes	2020-11-26	6	2020-11-16	5	moderate	died	died	9.9	yes	yes
2020-11-21	male	70 to 79	yes	2020-11-13	yes	2020-11-18	3	no		no				no		yes	yes	no	no	yes	no	53	168	18.7783	0	15	110	70	21	78	36.8	98	12.5714	2020-11-22	9.27	yes	2020-11-21	yes	yes	2020-12-02	12	2020-11-13	8	moderate	cured	cured		yes	no
2020-11-22	male	60 to 69	no		no			no		yes	2020-11-15			no		no	no	no	no	no	no	55	165	20.202	0	15	180	90	19	68	36.8	96	17.2			yes	2020-11-22		yes			2020-11-15	7	mild	better	cured		yes	no
2020-11-22	male	60 to 69	yes	2020-11-07	yes	2020-11-08		no		no				yes	2020-11-07	no	no	no	no	no	no	63	160	24.6094	0	15	142	80	36	112	37	74	5.64286	2020-11-22	19.28				yes			2020-11-07	15	severe critical	better	cured		yes	yes
2020-11-23	female	30 to 39	yes	2020-11-22	yes	2020-11-16	1	yes	2020-11-16	no				no		no	no	no	yes	no	no	55	154	23.1911	0	15	100	60	22	74	36.6	96	2.2069			yes	2020-11-23	no	yes	2020-12-05	13	2020-11-16	7	mild	better	cured		no	no
2020-11-23	female	30 to 39	no		no			yes	2020-11-20	no				no		no	no	no	no	no	yes	56	155	23.3091	0	15	110	80	20	96	36.5	97	0.652174	2020-11-23	0.72				yes			2020-11-20	3	mild	better	cured		no	no
2020-11-23	male	40 to 49	yes	2020-11-08	yes	2020-11-15	1	no		no				no		no	no	no	yes	no	no	70	160	27.3437	0	15	130	90	20	64	36.5	98	0.93617	2020-11-23	0.08				yes	2020-11-27	5	2020-11-08	15	mild	cured	cured		no	no
2020-11-23	female	40 to 49	yes	2020-11-21	yes	2020-11-22	3	no		yes	2020-11-22			yes	2020-11-22	no	no	no	no	no	no				0	15	120	80	24	96	36.9	95	1.39474	2020-11-24	7.44	yes	2020-11-23	yes	yes	2020-12-10	18	2020-11-21	2	moderate	cured	cured	11.7	yes	no
2020-11-23	female	40 to 49	yes	2020-11-15	yes	2020-11-15	1	no		no				no		no	no	no	no	no	no	55	156	22.6003	0	15	120	80	22	86	37.8	95	3.22727	2020-11-23	0.69				yes	2020-12-04	12	2020-11-15	8	mild	better	cured		no	no
2020-11-23	male	50 to 49	no		yes	2020-11-22	3	no		no				yes	2020-11-19	no	no	no	no	no	no	70	170	24.2215	0	15	110	70	24	88	37	93	1	2020-11-26	0.07	yes	2020-11-23	no	yes	2020-12-30	38	2020-11-19	4	moderate	better	cured		yes	yes
2020-11-23	male	50 to 49	yes	2020-11-20	no			no		no				yes	2020-11-20	no	no	no	no	no	no	60	170	20.7612	0	15	120	70	24	96	36.6	98	6.27273	2020-11-24	2.82	yes	2020-11-23	yes	yes	2020-12-08	16	2020-11-20	3	moderate	cured	cured		yes	yes
2020-11-23	male	50 to 49	no		no			no		no				yes	2020-11-23	no	no	no	no	no	no	70	167	25.0995	0	15	132	82	22	70	36.9	99	1.96552			yes	2020-11-23	no	yes			2020-11-23	0	moderate	better	cured		yes	no
2020-11-23	female	50 to 49	yes	2020-11-16	yes	2020-11-16	3	yes	2020-11-16	no				no		no	no	no	no	yes	no	57	155	23.7253	0	15	120	82	20	84	37.2	96	2.61538	2020-11-23	3.54				yes			2020-11-16	7	mild	better	cured		no	no
2020-11-23	female	60 to 69	yes	2020-11-21	yes	2020-11-17	1	no		no				no		no	no	no	no	no	no	55	156	22.6003	0	15	110	70	22	88	36.6	96	1.38462	2020-11-24	2	yes	2020-11-23	yes	yes	2020-12-01	9	2020-11-17	6	moderate	cured	cured		no	no
2020-11-23	female	60 to 69	yes	2020-11-20	no			no		no				yes	2020-11-20	no	no	no	no	no	no	48	154	20.2395	0	15	100	70	22	72	36.6	99	3.68421	2020-11-24	1.72	yes	2020-11-23	yes	yes	2020-12-20	28	2020-11-20	3	moderate	better	cured		yes	yes
2020-11-23	female	60 to 69	yes	2020-11-16	yes	2020-11-23	3	no		no				no		no	no	no	no	yes	no	56	150	24.8889	0	15	110	70	24	84	36.2	95	4.8125	2020-11-24	15.92	yes	2020-11-23	yes	yes	2020-12-05	13	2020-11-16	7	moderate	cured	cured		no	no
2020-11-23	male	70 to 79	yes	2020-11-20	yes	2020-11-20	3	no		yes	2020-11-20			no		no	no	no	no	no	no	60	160	23.4375	1	13	130	70	26	116	38	97	6.75			yes	2020-11-23	yes	yes	2020-11-25	3	2020-11-20	3	mild	died	died		no	no
2020-11-24	male	10 to 19	yes	2020-11-23	yes	2020-11-23	3	no		no				no		no	no	no	no	no	no	65	165	23.8751	0	15	130	90	20	96	36.5	98	1.48387	2020-11-25	0.19	yes	2020-11-24	no	yes	2020-12-18	25	2020-11-23	1	mild	better	cured		no	no
2020-11-24	female	20 to 29	yes	2020-11-21	yes	2020-11-23	3	no		no				no		no	no	no	no	no	no	55	155	22.8928	0	15	120	90	20	82	36.5	98	1.14286	2020-11-25	0.08	yes	2020-11-24	no	yes	2020-12-11	18	2020-11-21	3	mild	better	cured		no	no
2020-11-24	female	20 to 29	yes	2020-11-19	yes	2020-11-19	3	yes	2020-11-19	yes	2020-11-19			no		no	no	no	no	no	no	55	155	22.8928	0	15	110	90	20	96	37	98	1.28205	2020-11-25	0.02	yes	2020-11-24	no	yes	2020-12-16	23	2020-11-19	5	mild	better	cured		no	no
2020-11-24	male	30 to 39	yes	2020-11-20	yes	2020-11-20	3	no		no				yes	2020-11-23	no	no	no	no	no	no				2	8	70	0	40	148	37.2	80	6.90909			no			yes	2020-11-25	2	2020-11-20	4	severe critical	died	died		no	no
2020-11-24	female	30 to 39	no		yes	2020-11-22	1	no		yes	2020-11-19			yes	2020-11-22	no	no	no	no	no	no	55	152	23.8054	0	15	110	70	22	84	36.7	92	3.94737	2020-11-25	0.62	yes	2020-11-24	no	yes	2020-12-04	11	2020-11-19	5	mild	better	cured	6.1	no	no
2020-11-24	female	40 to 49	yes	2020-11-23	yes	2020-11-20	3	no		no				yes	2020-11-20	no	no	no	no	no	no	55	153	23.4952	0	15	110	70	26	116	36.7	96	6.30769			yes	2020-11-24	yes	yes	2020-11-26	3	2020-11-20	4	severe critical	better	cured		no	no
2020-11-24	male	40 to 49	yes	2020-11-17	yes	2020-11-21	3	no		no				yes	2020-11-21	no	no	no	no	no	no	65	165	23.8751	0	15	120	80	26	104	36.7	98	3.42857	2020-11-26	6.51	yes	2020-11-24	yes	yes	2020-12-10	17	2020-11-17	7	moderate	better	cured		no	no
2020-11-24	female	50 to 49	yes	2020-11-16	yes	2020-11-15	3	no		no				no		no	no	no	no	no	no	55	155	22.8928	0	15	150	90	24	92	36.9	98	1.54286	2020-11-25	0.03	yes	2020-11-23	no	yes	2020-12-17	24	2020-11-15	9	mild	cured	cured	5.9	yes	no
2020-11-24	male	60 to 69	yes	2020-11-20	yes	2020-11-21	3	no		no				yes	2020-11-20	no	no	no	no	yes	no	70	175	22.8571	0	15	100	70	26	100	36.8	99	8	2020-11-25	38.75	yes	2020-11-23	yes	yes	2020-12-08	15	2020-11-20	4	moderate	cured	cured		no	no
2020-11-24	female	60 to 69	no		yes	2020-11-21	3	no		no				yes	2020-11-21	no	no	no	no	no	no	53	156	21.7784	0	15	130	90	28	104	36.6	97	12.4286	2020-11-26	9.96	yes	2020-11-24	yes	yes	2020-11-26	3	2020-11-21	3	moderate	better	cured		no	no
2020-11-24	male	70 to 79	no		yes	2020-11-22	3	no		no				yes	2020-11-22	no	no	no	no	no	no	45	160	17.5781	0	15	110	90	24	104	37.5	96	22.25	2020-11-25	16.85	yes	2020-11-24	yes	yes			2020-11-22	2	moderate	cured	cured	9.9	yes	no
2020-11-24	female	70 to 79	yes	2020-11-18	yes	2020-11-18	3	no		no				yes	2020-11-20	no	no	no	no	no	no	80	165	29.3848	0	15	120	70	34	104	36.8	70	4.5625	2020-11-25	11.96	yes	2020-11-24	yes	yes			2020-11-18	6	severe critical	better	cured	11.2	yes	no
2020-11-25	female	20 to 29	no		no			no		no				no		no	no	no	no	no	no	55	155	22.8928	0	15	120	80	30	80	36	93		2020-11-26	5.07				no	2020-12-19	25			mild	better	cured	9.1	yes	no
2020-11-25	male	30 to 39	yes	2020-11-16	yes	2020-11-16	1	no		no				yes	2020-11-24	yes	no	no	no	yes	no	60	160	23.4375	0	15	120	80	20	94	37.6	95	1.90323	2020-11-26	6.73	yes	2020-11-24	yes	yes	2020-12-05	11	2020-11-16	9	mild	better	cured	10.1	yes	no
2020-11-25	female	40 to 49	no		no			no		no				no		no	no	no	no	no	no				0	15	120	70	20	88	36.7	98							no	2020-11-28	4			mild	better	cured		no	no
2020-11-25	male	40 to 49	yes	2020-11-18	yes	2020-11-21	1	no		yes				yes		no	yes	no	no	yes	no	102	175	33.3061	0	15	123	80	24	90	36.3	98	33	2020-11-28	1.51				yes	2020-12-02	8	2020-11-18	7	moderate	better	cured	6.1	no	no
2020-11-25	female	60 to 69	yes	2020-11-17	yes	2020-11-19	3	no		no				yes	2020-11-23	yes	no	no	no	yes	no	55	153	23.4952	0	15	130	80	18	108	36.9	95	4.93333	2020-11-26	0.51	yes	2020-11-24	yes	yes	2020-12-21	27	2020-11-17	8	mild	better	cured		yes	no
2020-11-25	male	60 to 69	yes	2020-11-18	yes	2020-11-18	3	no		no				no		no	no	no	no	no	no	63	168	22.3214	0	15	130	90	22	96	36.6	96	3.88889	2020-11-26	6.13	yes	2020-11-25	yes	yes	2020-12-16	22	2020-11-18	7	mild	better	cured		no	no
2020-11-25	male	60 to 69	no		no			no		no				no		no	no	no	no	no	no				0	15	160	90	20	93	36.7	99	6.07692			yes	2020-11-24	yes	no	2020-11-25	1			mild	better	cured		no	no
2020-11-25	male	80 to 89	yes	2020-11-18	yes	2020-11-22	1	no		no				yes	2020-11-23	no	no	no	no	no	no	80	170	27.6817	1	12	140	90	28	96	37.6	89	14.1667	2020-11-26	17.15	yes	2020-11-23		yes	2020-12-09	15	2020-11-18	7	severe critical	died	died		yes	no
2020-11-26	male	20 to 29	yes	2020-11-22	yes	2020-11-22	1	yes	2020-11-22	yes	2020-11-22			no		no	no	no	no	no	no				0	15	110	70	20	92	36.9	98	1.09756			yes	2020-11-26	no	yes	2020-11-26	1	2020-11-22	4	mild	better	cured		no	no
2020-11-26	male	20 to 29	yes	2020-11-25	yes	2020-11-25	1	yes	2020-11-25	yes	2020-11-25			no		no	no	no	no	no	no	60	165	22.0386	0	15	110	70	20	96	37.4	98	7.9	2020-12-02	0.4	yes	2020-11-26	no	yes	2020-12-19	24	2020-11-25	1	mild	better	cured		no	no
2020-11-26	male	50 to 49	yes	2020-11-19	yes	2020-11-22	3	no		no				yes	2020-11-24	no	no	yes	no	no	no	73	171	24.9649	0	15	130	80	26	104	36.5	99	2.37037	2020-11-28	4.37	yes	2020-11-26	yes	yes	2020-12-15	20	2020-11-19	7	moderate	died	died		yes	no
2020-11-26	female	50 to 49	yes	2020-11-22	yes	2020-11-23	1	no		no				yes	2020-11-23	no	no	no	no	no	no	58	155	24.1415	0	15	110	70	24	98	36.7	96	2.07407			yes	2020-11-26	yes	yes	2020-12-15	20	2020-11-22	4	moderate	cured	cured		yes	yes
2020-11-26	female	50 to 49	yes	2020-11-23	yes	2020-11-23	3	no		no				yes	2020-11-26	no	no	no	no	no	no	55	155	22.8928	0	15	130	80	22	98	37	95	1.62857	2020-11-27	0.35	yes	2020-11-26	no	yes	2020-12-17	22	2020-11-23	3	moderate	better	cured		no	no
2020-11-26	male	60 to 69	yes	2020-11-19	yes	2020-11-19	3	no		no				no		no	no	no	no	no	no	62	168	21.9671	0	15	132	82	24	88	37.6	94	5.06667	2020-11-27	14.94	yes	2020-11-26	no	yes	2020-12-23	28	2020-11-19	7	moderate	cured	cured	6.7	no	no
2020-11-26	female	60 to 69	yes	2020-11-23	yes	2020-11-23	3	no		no				yes	2020-11-25	no	no	no	no	no	no	52	148	23.74	0	15	100	70	24	96	37.3	97	32	2020-11-27	15.05				yes	2020-12-04	9	2020-11-23	3	moderate	cured	cured		no	no
2020-11-26	male	60 to 69	yes	2020-11-24	yes	2020-11-16	1	no		no				no		no	no	no	no	no	no	65	165	23.8751	0	15	130	70	20	80	36.1	98	1.42105	2020-11-27	4.32	yes	2020-11-23	no	yes	2020-12-09	14	2020-11-16	10	mild	better	cured	8.2	yes	no
2020-11-26	male	60 to 69	no		yes	2020-11-25	3	no		no				yes	2020-11-25	no	no	no	no	no	no				0	15	160	90	49	103	36.6	66	23.25	2020-11-26	25.29	yes	2020-11-26	yes	yes	2020-11-28	3	2020-11-25	1	moderate	died	died		yes	no
2020-11-27	female	20 to 29	yes	2020-11-19	yes	2020-11-19	3	no		yes	2020-11-19			no		no	no	no	no	no	no	55	155	22.8928	0	15	120	80	20	88	36.9	96	1.11628	2020-11-28	0.05	yes	2020-11-27	yes	yes	2020-12-11	15	2020-11-19	8	mild	better	cured		no	no
2020-11-27	male	30 to 39	yes	2020-11-23	no			yes	2020-11-23	yes	2020-11-23			no		no	no	no	yes	no	no	60	165	22.0386	0	15	130	90	20	88	37.4	98	1.6875	2020-11-28	10.02	yes	2020-11-27	yes	yes	2020-11-28	2	2020-11-23	4	mild	better	cured		no	no
2020-11-27	male	50 to 49	yes	2020-11-20	yes	2020-11-21	3	no		no				yes	2020-11-23	no	no	no	no	no	no	70	171	23.939	0	15	140	80	28	108	36.9	80	15	2020-11-28	9.26	yes	2020-11-27	yes	yes	2020-12-10	14	2020-11-20	7	severe critical	died	died		yes	yes
2020-11-27	female	50 to 49	yes	2020-11-21	yes	2020-11-21	1	yes	2020-11-21	no				yes	2020-11-26	no	no	no	no	no	no	55	155	22.8928	0	15	126	83	28	115	36.5	96	4.70588			yes	2020-11-25	yes	yes	2020-11-27	1	2020-11-21	6	moderate	better	cured		no	no
2020-11-27	female	50 to 49	yes	2020-11-24	yes	2020-11-24	3	no		yes	2020-11-24			yes	2020-11-24	no	no	no	no	no	no	50	153	21.3593	0	15	110	70	24	96	37	98	2.37037	2020-11-28	10.49	yes	2020-11-27	yes	yes	2020-12-19	23	2020-11-24	3	moderate	better	cured	10.9	yes	no
2020-11-27	female	60 to 69	yes	2020-11-23	yes	2020-11-23	3	yes	2020-11-23	yes	2020-11-23			no		no	no	no	no	no	no	68	158	27.2392	0	15	120	80	20	68	36.5	94	10.75			yes	2020-11-27	no	yes	2020-12-07	11	2020-11-23	4	mild	better	cured		no	no
2020-11-27	female	80 to 89	no		no			no		no				no		no	no	no	no	no	no				0	15	180	100	20	72	36.7	97	3.5	2020-11-28	0.32	yes	2020-11-27	yes	no	2020-12-18	22			mild	better	cured	8	yes	no
2020-11-28	female	40 to 49	yes	2020-11-21	yes	2020-11-21	1	no		no				yes	2020-11-21	no	no	no	no	no	no	55	153	23.4952	0	15	100	70	31	108	36.1	80	11.125						yes			2020-11-21	7	severe critical	died	died		no	no
2020-11-28	female	40 to 49	no		yes	2020-11-24	1	no		no				yes	2020-11-24	no	no	no	no	no	no	58	158	23.2335	0	15	130	90	20	82	36.7	97	3.66667	2020-11-28	6.4	yes	2020-11-30	yes	yes	2020-12-05	8	2020-11-24	4	mild	better	cured	12.1	yes	yes
2020-11-28	female	50 to 49	yes	2020-11-21	yes	2020-11-23	3	no		no				yes	2020-11-23	yes	yes	no	no	no	no	55	158	22.0317	0	15	120	80	26	108	38.7	89	3.89474	2020-11-29	7.88	yes	2020-11-28	yes	yes	2020-12-05	8	2020-11-21	7	moderate	better	cured		no	no
2020-11-28	male	50 to 49	yes	2020-11-24	yes	2020-11-24	3	no		no				yes	2020-11-26	no	no	no	no	yes	no	61	155	25.3902	0	15	130	80	26	94	39.5	94	5.125	2020-11-29	8.17				yes	2020-12-05	8	2020-11-24	4	mild	better	cured		no	no
2020-11-28	female	50 to 49	yes	2020-10-14	yes	2020-11-21	1	no		no				yes	2020-11-24	no	no	no	no	yes	yes	56	155	23.3091	0	15	120	80	22	88	37.8	97	5.76923	2020-11-29	5.85				yes	2020-12-18	21	2020-10-14	45	moderate	better	cured		yes	no
2020-11-28	female	60 to 69	yes	2020-11-13	yes	2020-11-13	1	no		no				no		no	no	yes	no	yes	no	55	158	22.0317	0	15	120	80	20	90	37	94	2.44	2020-11-29	2.77	yes	2020-12-28		yes	2020-12-05	8	2020-11-13	15	mild	cured	cured		no	no
2020-11-28	male	60 to 69	yes	2020-11-25	no			no		no				no		yes	no	no	yes	no	no	73	171	24.9649	0	15	130	70	20	92	36.9	98	1.64706	2020-11-29	1.06				yes	2020-12-23	26	2020-11-25	3	mild	cured	cured		yes	no
2020-11-28	male	60 to 69	yes	2020-11-15	yes	2020-11-15		no		no				no		no	no	no	no	yes	yes	67	165	24.6097	0	15	120	80	22	88	37.8	97	9.77778	2020-11-29	7.2				yes	2020-12-06	9	2020-11-15	13	moderate	cured	cured	11.8	yes	no
2020-11-28	male	70 to 79	no		no			no		no				no		yes	no	no	no	no	no				0	15	160	80	30	80	36.6	86	6.83333						yes	2020-11-30	3			moderate	better	cured		no	no
2020-11-28	male	80 to 89	yes	2020-11-25	yes	2020-11-25	1	no		no				yes	2020-11-28	no	no	no	no	no	no				0	15	130	70	35	110	36.8	75	11			yes	2020-11-28		yes	2020-11-29	2	2020-11-25	3	severe critical	died	died		yes	yes
2020-11-29	male	20 to 29	no		no			no		no				no		no	no	no	no	no	no	65	165	23.8751	0	15	110	60	19	90	36.6	99	8.1	2020-11-30	5.92	yes	2020-11-29	no	no	2020-12-12	14			mild	better	cured		no	no
2020-11-29	female	30 to 39	yes	2020-11-25	yes	2020-11-26	3	no		no				no		no	no	no	no	no	no	55	158	22.0317	0	15	100	70	20	80	36.9	96	1.75758			yes	2020-11-29	no	yes	2020-11-30	2	2020-11-25	4	mild	better	cured		no	no
2020-11-29	female	30 to 39	no		yes	2020-11-27		yes	2020-11-27	no				no		no	no	no	no	no	no	52	150	23.1111	0	15	110	70	20	100	36.7	98				yes	2020-11-29		yes	2020-11-30	2	2020-11-27	2	mild	better	cured		no	no
2020-11-29	male	40 to 49	yes	2020-11-22	yes	2020-11-25	3	no		no				yes	2020-11-28	no	no	no	no	yes	no	60	165	22.0386	1	14	150	90	36	130	36.9	87	12.4286			yes	2020-11-29	no	yes	2020-11-29	1	2020-11-22	7	severe critical	better	cured		no	no
2020-11-29	female	50 to 49	yes	2020-11-28	yes	2020-11-28	1	no		no				no		no	no	no	no	yes	no				0	15	120	80	22	86	37.8	92	3.94737	2020-11-30	6.58	yes	2020-11-29		yes	2020-12-16	18	2020-11-28	1	mild	better	cured	10.6	yes	no
2020-11-29	female	60 to 69	yes	2020-11-24	yes	2020-11-24		yes	2020-11-24	no				no		no	no	no	no	no	no	60	165	22.0386	0	15	110	70	20	80	36.7	87	3.84211	2020-11-28	0.6	yes	2020-11-27		yes	2020-12-07	9	2020-11-24	5	mild	better	cured		yes	no
2020-11-29	male	70 to 79	yes	2020-11-22	yes	2020-11-15	3	no		no				yes	2020-11-22	no	no	no	no	no	no	48	165	17.6309	0	15	120	70	24	72	36.5	99	1.83333	2020-11-30	2.13				yes	2020-12-15	17	2020-11-15	14	mild	better	cured	7.1	yes	no
2020-11-29	female	70 to 79	yes	2020-11-29	yes	2020-11-29	1	no		no				yes	2020-11-29	no	no	no	no	no	no	43	150	19.1111	0	15	100	81	24	50	38.1	95	21.25	2020-11-29	14.1	yes	2020-11-29	yes	yes	2020-12-01	3	2020-11-29	0	moderate	died	died		yes	yes
2020-11-29	female	70 to 79	no		no			no		no				no		no	no	no	no	no	no	55	165	20.202	0	15	140	80	20	84	36.8	98	7.7			yes		no	no	2020-12-22	24			mild	died	died		yes	no
2020-11-30	male	30 to 39	no		no			no		no				no		yes	no	no	yes	no	no	65	160	25.3906	0	14	110	80	20	98	36.7	90	3.63158	2020-12-02	1.42	yes	2020-11-30	no	yes	2020-12-10	11			moderate	better	cured		no	no
2020-11-30	female	40 to 49	yes	2020-11-29	yes	2020-11-24	3	no		no				yes	2020-11-29	no	no	no	no	no	no	65	165	23.8751	0	15	180	100	24	72	37.4	96	3.88235	2020-12-01	13.43	yes	2020-11-30	yes	yes	2020-12-28	29	2020-11-24	6	moderate	better	cured		yes	yes
2020-11-30	female	40 to 49	yes	2020-11-29	yes	2020-11-20	3	no		no				no		yes	no	no	no	yes	no	52	150	23.1111	0	15	120	90	20	112	37	95	2.06667	2020-12-01	0.3	yes	2020-11-30	no	yes	2020-12-12	13	2020-11-20	10	moderate	better	cured		yes	no
2020-11-30	male	40 to 49	yes	2020-11-24	yes	2020-11-27	1	no		no				yes	2020-11-28	yes	no	no	no	no	no	63	170	21.7993	0	15	129	92	24	100	36.5	98	1.80645	2020-12-01	5.41	yes	2020-11-30	yes	yes	2021-01-04	36	2020-11-24	6	moderate	better	cured	7.1	yes	no
2020-11-30	male	40 to 49	yes	2020-11-23	yes	2020-11-23	3	no		no				yes	2020-11-27	yes	no	no	no	no	no	110	170	38.0623	0	15	110	70	24	96	37	95	10.875	2020-12-02	10.49	yes	2020-11-30	yes	yes	2020-12-11	12	2020-11-23	7	severe critical	died	died		no	no
2020-11-30	male	50 to 49	yes	2020-11-23	yes	2020-11-23	1	yes	2020-11-23	yes	2020-11-23			yes	2020-11-23	no	no	no	no	no	no	70	160	27.3437	0	15	130	80	22	86	36.5	95	15	2020-12-01	29.35	yes	2020-11-30	yes	yes	2020-12-15	16	2020-11-23	7	moderate	cured	cured		no	no
2020-11-30	female	50 to 49	yes	2020-11-24	yes	2020-11-27	3	no		no				yes	2020-11-27	no	no	no	no	no	no	54	155	22.4766	0	15	130	80	24	94	37	90	4.41176	2020-12-02	10.38	yes	2020-12-30	yes	yes	2020-12-05	6	2020-11-24	6	mild	better	cured		yes	no
2020-11-30	female	90 to 99	yes	2020-11-25	yes	2020-11-25	3	no		no				yes	2020-11-25	no	no	no	no	no	no	40	150	17.7778	2	8	130	80	24	96	36.7	99	11	2020-12-01	5.94	yes	2020-11-30	yes	yes	2020-12-02	3	2020-11-25	5	severe critical	better	cured		no	no
2020-12-01	male	20 to 29	yes	2020-11-22	yes	2020-11-27	3	no		no				yes	2020-11-28	no	no	no	no	no	no	52	163	19.5717	0	15	150	90	24	98	37.4	95	4.11111			yes	2020-12-01	yes	yes	2020-12-12	12	2020-11-22	9	moderate	better	cured		yes	no
2020-12-01	male	40 to 49	yes	2020-11-23	yes	2020-11-23	3	yes	2020-11-25	no				yes	2020-11-28	no	no	no	no	no	no	70	165	25.7117	0	15	110	70	24	104	37.2	95	10.5	2020-12-02	7.54				yes	2020-12-19	19	2020-11-23	8	mild	better	cured		no	no
2020-12-01	male	50 to 49	no		no			no		no				no		no	no	no	no	no	no	62	160	24.2187	0	15	130	70	20	88	36.1	98	3.55	2020-12-04	0.03	yes	2020-12-01	no	no	2020-12-04	4			mild	cured	cured		no	no
2020-12-01	male	50 to 49	yes	2020-11-20	yes	2020-11-28		no		no				yes	2020-11-28	yes	yes	no	no	yes	no	80	165	29.3848	0	15	120	80	24	96	36.7	96	5.13333	2020-12-02	13.99				yes	2021-01-05	36	2020-11-20	11	severe critical	better	cured		no	no
2020-12-01	male	50 to 49	no		no			no		no				no		no	no	no	no	no	no	60	165	22.0386												no			no					severe critical	better	cured		no	no
2020-12-01	female	60 to 69	no		yes	2020-11-27	3	no		no				yes	2020-11-27	yes	no	no	no	no	no	73	150	32.4444	0	15	150	80	24	98	36.6	72	4.93333	2020-12-03	10.08	yes	2020-12-01		yes	2020-12-03	3	2020-11-27	4	moderate	died	died		yes	yes
2020-12-02	male	20 to 29	yes	2020-11-29	yes	2020-11-29	1	no		no				yes	2020-11-29	no	no	no	no	no	no				2	10	70	50	24	130	38.9	98	18.4			yes	2020-12-02	yes	yes			2020-11-29	3	severe critical	better	cured		no	no
2020-12-02	female	20 to 29	yes	2020-11-27	yes	2020-11-27	3	no		yes	2020-11-27			no		yes	yes	no	no	yes	no	55	155	22.8928	0	15	110	80	22	72	36	99	1.58974	2020-12-04	0.55	yes	2020-12-03	no	yes	2020-12-17	16	2020-11-27	5	moderate	better	cured		no	no
2020-12-02	female	30 to 39	no		no			no		no				no		no	no	no	no	no	no	40	150	17.7778	0	15	110	90	20	96	36.6	99	4.29412			yes	2020-12-02	no	no	2021-01-11	41			mild	died	died		yes	no
2020-12-02	female	60 to 69	yes	2020-11-23	yes	2020-12-01	3	no		no				yes	2020-12-01	yes	yes	no	no	yes	no	58	158	23.2335	0	15	150	80	28	92	36	98	6.23077	2020-12-03	19.3	yes	2020-12-02	yes	yes	2020-12-23	22	2020-11-23	9	severe critical	better	cured		yes	no
2020-12-03	male	30 to 39	yes	2020-11-25	yes	2020-11-25	3	no		no				yes	2020-12-02	no	yes	no	no	no	no	68	170	23.5294	0	15	120	80	24	100	36.9	96	4.52941	2020-12-04	7.57	yes	2020-12-03	no	yes	2020-12-11	9	2020-11-25	8	mild	better	cured	12	yes	no
2020-12-03	female	30 to 39	no		yes	2020-11-26	1	yes	2020-11-30	yes	2020-11-26			no		yes	no	yes	no	no	no	55	155	22.8928	0	15	110	80	20	80	36.5	99	3.14286	2020-12-04	0.32	yes	2020-12-04	no	yes	2020-12-18	16	2020-11-26	7	mild	better	cured		no	no
2020-12-03	male	50 to 49	yes	2020-11-28	yes	2020-11-28	1	no		no				yes	2020-11-30	yes	yes	no	no	no	no	55	165	20.202	0	15	125	85	22	90	36.8	90	3.75	2020-12-08	1.84	yes	2020-12-03	yes	yes	2020-12-18	16	2020-11-28	5	moderate	better	cured		no	no
2020-12-03	female	60 to 69	yes	2020-11-26	yes	2020-11-30	3	no		no				yes	2020-12-02	yes	no	no	no	no	no	55	155	22.8928	0	15	110	70	32	112	37	82	10.875			yes	2020-12-03	yes	yes	2020-12-04	2	2020-11-26	7	severe critical	died	died	11.2	yes	no
2020-12-03	male	70 to 79	no		yes	2020-11-29	1	no		no				yes	2020-12-02	no	no	no	no	no	no	60	160	23.4375	1	13	130	80	32	98	36.8	94	9.44444			yes	2020-12-04	yes	yes	2020-12-04	2	2020-11-29	4	severe critical	died	died	11.7	yes	no
2020-12-04	female	20 to 29	no		no			no		no				no		no	no	no	no	no	no	55	155	22.8928	0	15	145	85	20	88	36.3	97	5.92308	2020-12-05	2.83	yes	2020-12-03	no	no	2020-12-15	12			mild	better	cured		yes	yes
2020-12-04	male	20 to 29	yes	2020-11-27	yes	2020-11-27	3	no		yes	2020-12-27			yes	2020-11-27	no	no	no	no	no	yes	60	168	21.2585	0	15	140	100	28	112	38	94	4.5625	2020-12-05	7.69				yes	2020-12-15	12	2020-11-27	7	mild	better	cured		yes	no
2020-12-04	female	20 to 29	no		no			no		no				no		no	no	no	no	no	no				0	15	120	70	24	88	36.7	98							no					mild	better	cured		no	no
2020-12-04	female	40 to 49	yes	2020-11-30	yes	2020-11-30	3	yes	2020-11-30	no				no		no	yes	no	yes	yes	no	55	155	22.8928	0	15	140	90	20	96	36.9	98	3.55	2020-12-05	0.14	yes	2020-12-03	no	yes	2021-01-04	32	2020-11-30	4	mild	better	cured		yes	no
2020-12-04	male	40 to 49	yes	2020-11-28	yes	2020-11-30	3	no		yes	2020-11-30			yes	2020-12-04	no	yes	no	no	no	no	90	167	32.2708	0	15	120	80	26	110	38	95	6.75	2020-12-04	9.34				yes	2020-12-26	23	2020-11-28	6	moderate	better	cured		yes	no
2020-12-04	male	50 to 49	yes	2020-11-27	yes	2020-11-27	3	no		no				yes	2020-12-02	no	yes	no	no	no	no	72	168	25.5102	0	15	110	80	34	100	36.9	90	10.625	2020-12-07	12.74				yes	2020-12-16	13	2020-11-27	7	severe critical	better	cured	7.8	yes	no
2020-12-04	female	50 to 49	no		no			no		no				no		no	no	no	no	no	no	55	155	22.8928	0	15			16	100	36.8	97		2020-12-07	0.25				no	2020-12-07	4			mild	died	died		no	no
2020-12-04	female	50 to 49	yes	2020-11-30	no			no		no				no		no	yes	no	no	yes	yes				0	15	90	60	20	84	37.3	96	2.06667			yes	2020-12-04		yes			2020-11-30	4	mild	better	cured		no	no
2020-12-04	male	50 to 49	yes	2020-11-27	yes	2020-11-27	3	no		no				yes	2020-12-04	no	no	no	no	no	no	65	165	23.8751	0	15	120	70	24	96	36.5	96	6.91667						yes	2020-12-04	1	2020-11-27	7	moderate	died	died		yes	no
2020-12-04	female	70 to 79	yes	2020-11-30	yes	2020-12-01	3	no		no				no		no	no	no	no	no	no	58	158	23.2335	0	15	140	100	20	88	37.3	96	4.9375	2020-12-05	6.65				yes	2020-12-18	15	2020-11-30	4	mild	better	cured		yes	no
2020-12-05	female	20 to 29	yes	2020-12-01	yes	2020-12-01	1	yes	2020-12-01	no				no		yes	no	no	no	no	no	55	155	22.8928	0	15	110	70	20	88	37	99	3.35	2020-12-08	1.16	yes	2020-12-05	yes	yes	2020-12-18	14	2020-12-01	4	moderate	better	cured		no	no
2020-12-05	male	30 to 39	yes	2020-11-28	yes	2020-12-04	3	no		no				yes	2020-12-04	no	no	no	no	no	no	59	162	22.4813	0	15	110	70	30	110	37	98	2.75	2020-12-05	17.31	yes	2020-12-05	yes	yes	2020-12-16	12	2020-11-28	7	severe critical	better	cured		no	no
2020-12-05	male	40 to 49	yes	2020-12-04	yes	2020-12-04	3	yes	2020-12-04	no				no		no	no	no	no	no	no	65	165	23.8751	0	15	120	80	20	104	37	98	2	2020-12-06	0.09	yes	2020-12-05	no	yes	2021-01-04	31	2020-12-04	1	mild	better	cured		no	no
2020-12-05	male	40 to 49	no		yes	2020-12-03	3	no		no				no		no	no	no	yes	no	no	55	162	20.9572	0	15	120	80	20	84	36.8	97	1.93103	2020-12-06	0.57	yes	2020-12-05	no	yes	2020-12-07	3	2020-12-03	2	mild	better	cured		yes	no
2020-12-05	female	40 to 49	yes	2020-11-30	yes	2020-11-29	1	yes	2020-11-29	no				yes	2020-12-04	yes	yes	no	yes	no	no	55	155	22.8928	0	15	110	80	20	72	36.8	99	1.36842	2020-12-07	0.55	yes	2020-12-05	yes	yes	2021-01-09	36	2020-11-29	6	moderate	better	cured		no	no
2020-12-05	male	40 to 49	no		no			no		no				no		no	no	no	no	no	no				0	15	120	80	20	80	36.5	98	6.2	2020-12-06	1.05				no	2020-12-17	13			mild	died	died		yes	no
2020-12-05	female	40 to 49	no		no			no		no				no		no	no	no	no	no	no				0	15	120	80	20	80	36.5	98							no					mild	better	cured		no	no
2020-12-05	female	50 to 49	no		yes	2020-11-30	3	no		no				no		no	no	no	no	no	no	76	160	29.6875	0	15	120	80	26	100	36.8	85	4.1875	2020-12-06	4.45				yes	2020-12-29	25	2020-11-30	5	moderate	better	cured		no	no
2020-12-05	female	60 to 69	yes	2020-11-27	yes	2020-11-27	1	yes		no				no		no	no	no	no	no	no	50	150	22.2222	0	15	110	80	18	60	36.6	96	3.38095	2020-12-06	0.02	yes	2020-12-05	yes	yes	2020-12-08	4	2020-11-27	8	moderate	better	cured		no	no
2020-12-05	female	60 to 69	yes	2020-12-02	yes	2020-12-02	3	no		yes	2020-12-02			no		no	no	yes	no	no	no	75	155	31.2175	0	15	130	80	20	96	37.1	95	1.79412	2020-12-07	18.55	yes	2020-12-05	yes	yes	2021-01-04	31	2020-12-02	3	moderate	better	cured		yes	yes
2020-12-05	female	60 to 69	yes	2020-12-03	no			no		no				yes	2020-12-03	yes	no	no	no	yes	yes				0	15	140	90	30	96	37.6	92	15.1667						yes	2020-12-05	1	2020-12-03	2	mild	died	died		yes	no
2020-12-05	male	60 to 69	yes	2020-12-01	no			no		no				no		no	no	no	no	no	no	50	168	17.7154	0	15	120	70	20	80	36.8	97	3.08696	2020-12-06	3.86	yes	2020-11-25	no	yes	2020-12-16	12	2020-12-01	4	mild	died	died		yes	yes
2020-12-06	male	30 to 39	yes	2020-11-28	yes	2020-12-02	1	no		no				yes	2020-12-02	no	no	no	no	no	no	65	160	25.3906	0	15	110	80	22	108	36	96	4.35294	2020-12-08	2.92	yes	2020-12-06	yes	yes	2020-12-29	24	2020-11-28	8	mild	better	cured		no	no
2020-12-06	female	50 to 49	no		yes	2020-12-04	3	no		no				yes	2020-12-04	no	no	no	no	no	no	56	158	22.4323	0	15	110	60	30	100	36.3	95	4.875	2020-12-08	22.08	yes	2020-12-06	yes	yes	2020-12-08	3	2020-12-04	2	severe critical	better	cured		no	no
2020-12-06	female	50 to 49	yes	2020-11-30	yes	2020-11-30	3	no		no				yes	2020-11-30	no	no	no	no	no	no	55	155	22.8928	2	8	90	60	36	150	36.5	95	30.3333			yes	2020-12-08	yes	yes	2020-12-07	2	2020-11-30	6	severe critical	better	cured		yes	no
2020-12-06	male	60 to 69	yes	2020-11-29	yes	2020-11-29	1	no		yes	2020-11-29			yes	2020-11-29	no	no	no	no	yes	no	71	173	23.7228	0	15	170	90	30	120	36.5	95	10.625	2020-12-07	14.98	yes	2020-12-06	yes	yes	2021-01-02	28	2020-11-29	7	severe critical	better	cured	11.3	yes	yes
2020-12-06	male	60 to 69	yes	2020-12-02	yes	2020-12-03	3	yes	2020-12-03	yes	2020-12-02			yes	2020-12-03	yes	no	no	no	yes	no	70	168	24.8016	0	15	160	90	32	108	37.8	93	15.3333	2020-12-09	7.01	yes	2020-12-06	yes	yes	2020-12-28	23	2020-12-02	4	severe critical	better	cured	6.1	no	no
2020-12-06	female	70 to 79	yes	2020-12-02	yes	2020-12-02	1	no		no				yes	2020-12-02	no	no	no	no	yes	no	50	145	23.7812	0	15	130	90	28	100	36.5	98	9.11111	2020-12-08	11.9	yes	2020-12-06	yes	yes	2021-01-04	30	2020-12-02	4	moderate	better	cured		yes	yes
2020-12-07	female	30 to 39	yes	2020-12-05	yes	2020-12-04	1	no		no				yes	2020-12-05	no	no	no	no	no	no	55	155	22.8928	0	15	160	100	26	136	36.6	98	8.3	2020-12-11	6.22	yes	2020-12-06	yes	yes	2020-12-29	23	2020-12-04	3	moderate	better	cured		yes	no
2020-12-07	male	30 to 39	yes	2020-11-24	no			no		no				no		no	no	no	no	no	no				0	15	120	80	20	84	36.8	96	2.79167	2020-12-10	0.14	yes	2020-12-04		yes	2020-12-10	4	2020-11-24	13	mild	better	cured		yes	no
2020-12-07	female	50 to 49	no		yes	2020-12-02		no		no				no		yes	yes	yes	no	yes	no	52	155	21.6441	0	15	120	80	18	80	36.5	98	2.83333	2020-12-08	2.86				yes	2021-01-26	51	2020-12-02	5	mild	better	cured	14.7	yes	no
2020-12-07	male	60 to 69	no		yes	2020-12-04	1	no		no				yes	2020-12-04	yes	no	no	no	no	yes	66	163	24.841	0	15	140	90	22	92	36.8	96	4	2020-12-08	8.96				yes	2020-12-16	10	2020-12-04	3	mild	better	cured	8.1	yes	no
2020-12-08	female	20 to 29	yes	2020-12-05	yes	2020-12-07	3	no		no				yes	2020-12-05	no	no	no	no	no	no	55	155	22.8928	1	13	170	140	28	124	38.1	98	1.2381			yes	2020-12-08		yes	2020-12-09	2	2020-12-05	3	moderate	better	cured		yes	no
2020-12-08	female	50 to 49	yes	2020-12-01	yes	2020-12-01	3	no		no				yes	2020-12-05	yes	yes	no	no	no	no	63	160	24.6094	0	15	130	90	24	96	37.2	98	0.955556	2020-12-09	3.58	yes	2020-12-08		yes	2021-01-04	28	2020-12-01	7	moderate	better	cured	5.5	yes	no
2020-12-08	female	50 to 49	no		yes	2020-12-05	3	yes	2020-12-05	yes	2020-12-05			no		no	no	no	no	no	no	60	160	23.4375	0	15	150	90	20	88	36.8	97	0.931818	2020-12-11	0.01	yes	2020-12-08	no	yes	2021-01-20	44	2020-12-05	3	mild	better	cured	5.96	yes	no
2020-12-08	female	50 to 49	yes	2020-11-24	yes	2020-11-24	3	yes	2020-11-24	yes	2020-11-24			no		no	no	no	no	yes	no				0	15	110	60	20	90	36.3	99	3.68421			yes	2020-12-08	yes	yes	2020-12-08	1	2020-11-24	14	moderate	better	cured		no	no
2020-12-08	male	60 to 69	yes	2020-12-02	yes	2020-12-02	1	no		no				yes	2020-12-05	no	no	no	no	no	no				0	15	80	50	24	84	36	96	8.6			yes	2020-12-03		yes	2020-12-12	5	2020-12-02	6	moderate	died	died		yes	yes
2020-12-08	female	60 to 69	yes	2020-11-24	yes	2020-12-04		no		no				no		no	no	no	no	no	no	55	156	22.6003	0	15	140	90	20	76	36.3	98	1.02222						yes	2020-12-17	10	2020-11-24	14	mild	better	cured	10	yes	no
2020-12-08	male	60 to 69	yes	2020-12-08	yes	2020-12-01	1	no		yes	2020-12-01			yes	2020-12-07	no	no	no	no	no	no				1	12	110	60	32	112	37.7	96	96			yes	2020-12-08		yes	2020-12-09	2	2020-12-01	7	severe critical	died	died		yes	no
2020-12-09	female	30 to 39	no		no			no		no				no		no	no	no	no	no	no	55	155	22.8928	0	15	130	80	20	90	36.2	97	7.36364			yes	2020-12-09	no	no	2020-12-17	9			mild	better	cured	10.4	yes	no
2020-12-09	female	30 to 39	no		no			no		no				no		no	no	no	no	no	no	55	155	22.8928	0	15	110	70	20	84	36.2	98	1.25			yes	2020-12-09	no	no	2020-12-10	2			mild	better	cured		no	no
2020-12-09	male	30 to 39	yes	2020-12-02	yes	2020-12-05	3	no		no				yes	2020-12-08	no	no	no	no	no	no	58	165	21.3039	0	15	120	80	28	96	36.7	96	30.6667	2020-12-10	19.54	yes	2020-12-09	yes	yes	2020-12-19	11	2020-12-02	7	moderate	better	cured		no	no
2020-12-09	male	40 to 49	no		yes	2020-12-02	1	yes	2020-12-02	yes	2020-12-02			no		no	no	no	no	no	no	65	160	25.3906	0	15	130	90	20	90	36.3	98	1.87097	2020-12-10	2.8	yes	2020-12-09	yes	yes	2020-12-26	18	2020-12-02	7	moderate	better	cured		yes	no
2020-12-09	male	40 to 49	yes	2020-12-02	yes	2020-12-02	3	no		no				no		no	no	no	no	no	no	60	160	23.4375	0	15	120	80	24	92	36.8	97	1.71875	2020-12-10	0.88	yes	2020-12-09	yes	yes	2020-12-17	9	2020-12-02	7	moderate	better	cured		no	no
2020-12-09	female	40 to 49	yes	2020-12-09	yes	2020-12-08	1	no		no				yes	2020-12-08	no	yes	no	no	no	no				1	13	140	90	28	100	38	85	47.5			yes	2020-12-09	yes	yes	2020-12-10	2	2020-12-08	1	severe critical	better	cured		yes	yes
2020-12-09	male	50 to 49	yes	2020-12-08	no			no		no				no		yes	yes	no	no	no	no	50	160	19.5312	0	15	160	90	24	100	36.8	97	12.1429	2020-12-10	12.97	yes	2020-12-09	yes	yes	2020-12-30	22	2020-12-08	1	moderate	better	cured		yes	no
2020-12-09	male	50 to 49	yes	2020-12-01	yes	2020-12-06	3	no		no				yes	2020-12-07	no	no	no	no	no	no	96	161	37.0356	0	15	140	80	24	114	36.4	98	7	2020-12-16	0.67	yes	2020-12-09	yes	yes	2021-01-04	27	2020-12-01	8	moderate	better	cured		no	no
2020-12-09	male	50 to 49	no		no			no		no				no		no	no	no	no	no	no	55	155	22.8928	0	15	110	80	20	87	36.7	99	2.36364	2020-12-10	2.25	yes	2020-08-27	no	no	2020-12-17	9			mild	better	cured		yes	no
2020-12-09	female	60 to 69	yes	2020-11-23	yes	2020-12-01	3	no		yes	2020-11-23			no		no	no	no	no	yes	no	45	150	20	0	15	150	90	20	90	36.3	98	7.08333			yes	2020-12-09	yes	yes	2021-01-04	27	2020-11-23	16	moderate	better	cured	12.4	yes	no
2020-12-09	female	60 to 69	no		yes	2020-12-07	3	no		no				yes	2020-12-07	no	no	no	no	no	no	56	157	22.719	0	15	120	70	20	92	37.2	97	7.27273	2020-12-12	29.72	yes	2020-12-09	yes	yes	2020-12-12	4	2020-12-07	2	moderate	died	died		yes	no
2020-12-09	female	60 to 69	yes	2020-12-01	yes	2020-12-07	3	no		no				yes	2020-12-09	no	yes	no	no	yes	no	64	145	30.44	0	15	147	70	24	82	36.5	95	4.41176	2020-12-10	12.19	yes	2020-12-09	yes	yes	2021-01-06	29	2020-12-01	8	moderate	cured	cured	5.2	yes	yes
2020-12-10	female	30 to 39	yes	2020-11-27	yes	2020-11-27	1	yes	2020-11-27	yes	2020-12-07			yes	2020-12-09	yes	no	no	yes	no	no	55	153	23.4952	0	15	120	80	24	100	36.6	98	1.76471	2020-12-18	0.11				yes	2021-01-12	34	2020-11-27	13	moderate	better	cured	5.6	no	no
2020-12-10	male	30 to 39	yes	2020-12-03	yes	2020-12-03	3	yes	2020-12-03	yes	2020-12-03			yes	2020-12-07	yes	no	no	no	no	yes	65	165	23.8751	0	15	110	70	24	108	37	97	4.22222	2020-12-11	12.57				yes	2021-01-12	34	2020-12-03	7	moderate	better	cured		no	no
2020-12-10	male	30 to 39	yes	2020-12-07	yes	2020-12-07	1	yes	2020-12-07	yes	2020-12-07			no		yes	yes	yes	no	no	yes	60	160	23.4375	0	15	120	80	20	84	36.6	98	6	2020-12-11	11.2				yes	2020-12-29	20	2020-12-07	3	mild	better	cured		no	no
2020-12-10	male	60 to 69	yes	2020-12-08	yes	2020-12-07	3	no		no				yes	2020-12-09	no	no	no	no	no	no	78	168	27.6361	0	15	160	100	28	120	37.1	94	12.4286	2020-12-11	16.94	yes	2020-12-09	yes	yes	2020-12-30	21	2020-12-07	3	severe critical	better	cured		yes	yes
2020-12-10	male		no		no			no		no				no		no	no	no	no	no	no					15	140	90	24	108	36.8	90	12.7143				2020-12-10		no	2020-12-21	12			mild	better	cured		no	no
2020-12-11	female	30 to 39	no		no			no		yes	2020-12-10			no		no	yes	no	no	no	no	55	152	23.8054	0	15	120	80	22	80	36.5	96	1.52778	2020-12-12	0.07	yes	2020-12-11	no	yes	2020-12-30	20	2020-12-10	1	mild	cured	cured		no	no
2020-12-11	male	30 to 39	yes	2020-12-09	yes	2020-12-09	3	yes	2020-12-09	yes	2020-12-09			no		yes	no	no	no	no	no	65	165	23.8751	0	15	120	70	20	96	36.8	97	2.72727	2020-12-10	0.62	yes	2020-12-11	no	yes	2020-12-28	18	2020-12-09	2	mild	better	cured		no	no
2020-12-11	male	40 to 49	yes	2020-12-08	yes	2020-12-08	3	no		yes	2020-12-08			yes	2020-12-10	no	yes	no	no	no	no	65	165	23.8751	0	15	110	80	24	96	36.5	96	6.25	2020-12-12	13.02	yes	2020-12-11	yes	yes	2020-12-19	9	2020-12-08	3	moderate	better	cured		no	no
2020-12-11	male	50 to 49	yes	2020-12-10	yes	2020-12-10	3	no		no				no		no	no	no	no	no	no				0	15	160	100	20	96	36	95	4	2020-12-12	0.85	yes	2020-12-11	no	yes	2021-01-13	34	2020-12-10	1	mild	better	cured		yes	no
2020-12-11	female	50 to 49	yes	2020-12-05	yes	2020-12-05	3	no		no				yes	2020-12-08	no	no	no	no	no	no	55	155	22.8928	0	15	130	90	24	100	36.5	98	2.26667	2020-12-12	0.37	yes	2020-12-10	yes	yes	2021-01-20	41	2020-12-05	6	moderate	better	cured		yes	no
2020-12-11	female	50 to 49	no		no			no		no				no		yes	yes	no	no	no	no	62	155	25.8065	0	15	110	80	20	100	36.5	98	2.79167	2020-12-12	2.53	yes	2020-12-11	yes	yes	2020-12-21	11			moderate	better	cured	9.5	yes	no
2020-12-11	female	70 to 79	yes	2020-12-01	yes	2020-12-02	3	yes	2020-12-02	no				yes	2020-12-04	no	no	no	no	no	no	60	158	24.0346	0	15	152	94	28	81	36.6	93	5.57143	2020-12-12	10.82	yes	2020-12-11	yes	yes	2020-12-26	16	2020-12-01	10	severe critical	cured	cured	10.4	yes	no
2020-12-12	male	20 to 29	no		no			no		no				no		no	no	no	no	no	no	65	165	23.8751	0	15	110	70	16	81	36.2	98	3.78947	2020-12-13	5.5	yes	2020-12-10	no	no	2021-01-16	36			mild	better	cured		no	no
2020-12-12	female	30 to 39	no		yes	2020-12-10	3	yes	2020-12-10	yes	2020-12-10			no		yes	yes	no	no	no	no				0	15	120	80	20	96	36.8	99	1.6			yes	2020-12-12	yes	yes	2020-12-29	18	2020-12-10	2	mild	better	cured		no	no
2020-12-12	female	30 to 39	no		no			yes	2020-12-11	no				no		no	no	no	no	no	no	55	153	23.4952	0	15	120	80	20	84	36.9	97	1.14286	2020-12-14	0.06	yes	2020-12-12	no	yes	2021-01-05	25	2020-12-11	1	mild	better	cured		no	no
2020-12-12	male	50 to 49	yes	2020-12-05	yes	2020-12-05	1	no		no				yes	2020-12-05	no	no	no	no	no	no	70	170	24.2215	0	15	115	75	24	80	36.5	98	4.41176	2020-12-13	9.62	yes	2020-12-12	yes	yes	2021-02-06	57	2020-12-05	7	moderate	better	cured		no	no
2020-12-12	male	50 to 49	yes	2020-12-11	no			no		no				no		no	no	no	no	no	no	55	167	19.721	0	15	105	65	20	96	36.5	99	1.46875	2020-12-13	0.52	yes	2020-12-12	yes	yes	2020-12-24	13	2020-12-11	1	moderate	better	cured	14.3	yes	no
2020-12-12	male	50 to 49	yes	2020-12-09	yes	2020-12-10	3	no		no				yes	2020-12-10	no	no	no	no	no	no	55	155	22.8928	0	15	100	70	38	144	37	70	15.1667			yes	2020-12-12	yes	yes	2020-12-12	1	2020-12-09	3	severe critical	died	died		no	no
2020-12-12	female	60 to 69	yes	2020-12-09	no			no		no				yes	2020-12-09	no	no	no	no	no	no	65	158	26.0375	0	15	110	60	36	120	36.5	95	4.9375	2020-10-17	9.78	yes	2020-12-12	yes	yes	2020-12-29	18	2020-12-09	3	severe critical	better	cured		yes	no
2020-12-12	male	60 to 69	no		yes	2020-12-05	1	yes	2020-12-05	no				yes	2020-12-10	no	no	yes	no	no	no	80	170	27.6817	1	13	90	60	26	80	36.5	95	9.55556	2020-12-16	9.6	yes	2020-12-12	no	yes	2020-12-22	11	2020-12-05	7	moderate	better	cured	10.9	yes	no
2020-12-12	male	70 to 79	yes	2020-12-07	yes	2020-12-07	3	no		no				yes	2020-12-07	no	no	no	no	no	no	65	165	23.8751	0	15	110	70	32	112	36.7	80	11.125			yes	2020-12-12	yes	yes	2021-01-04	24	2020-12-07	5	severe critical	died	died		yes	no
2020-12-12	male	70 to 79	yes	2020-12-10	yes	2020-12-10	1	no		no				no		no	no	no	no	no	no	60	161	23.1473	0	15	130	80	20	82	37.6	96	2.56	2020-12-13	0.07	yes	2020-12-12	no	yes	2021-01-04	24	2020-12-10	2	mild	better	cured	6.1	yes	no
2020-12-12	female	70 to 79	yes	2020-11-30	yes	2020-11-30	3	yes	2020-11-30	yes	2020-11-27			yes	2020-12-07	no	no	no	no	no	no	72	156	29.5858	1	13	124	88	26	120	37.8	94	6.30769	2020-12-13	19.79	yes	2020-12-12	yes	yes	2020-12-16	5	2020-11-27	15	severe critical	died	died		no	no
2020-12-13	male	30 to 39	yes	2020-12-01	yes	2020-12-06	3	no		yes	2020-12-06			no		no	no	no	no	no	no	65	165	23.8751	0	15	120	80	20	88	36.8	96	3.84211	2020-12-15	7.03	yes	2020-12-13		yes	2021-01-09	28	2020-12-01	12	mild	better	cured		no	no
2020-12-13	male	50 to 49	yes	2020-12-02	yes	2020-12-01	1	no		no				yes	2020-12-08	no	yes	yes	no	no	no	68	155	28.3039	0	15	140	90	26	76	36.5	95	3.47619	2020-12-14	7.04	yes			yes	2020-12-26	14	2020-12-01	12	moderate	better	cured	8.4	yes	yes
2020-12-13	female	50 to 49	yes	2020-12-11	yes	2020-12-11	1	no		no				yes	2020-12-11	no	no	no	no	no	no	53	158	21.2306	0	15	130	90	28	106	37	94	9.66667	2020-12-14	5.2	yes	2020-12-12	yes	yes	2020-12-17	5	2020-12-11	2	moderate	died	died	14.3	yes	yes
2020-12-13	female	60 to 69	no		no			no		no				yes	2020-12-11	yes	no	no	no	yes	no	55	159	21.7555	0	15	140	80	32	104	36.7	95	17.6	2020-12-15	13.81				yes	2020-12-24	12	2020-12-11	2	moderate	better	cured		yes	no
2020-12-13	female	60 to 69	yes	2020-12-03	yes	2020-12-05	3	no		yes	2020-12-04			no		no	yes	no	no	no	no				0	15	100	70	22	88	37	96		2002-12-14	2.75				yes	2021-01-02	21	2020-12-03	10	mild	better	cured		no	no
2020-12-13	female	60 to 69	yes	2020-12-06	yes	2020-12-06	3	yes	2020-12-06	no				yes	2020-12-11	no	no	no	no	no	no	57	163	21.4536	0	15	130	80	28	92	36.7	96	4.47059	2020-12-15	6.73	yes	2020-12-13		yes	2020-12-30	18	2020-12-06	7	moderate	better	cured	9.6	yes	no
2020-12-13	male	60 to 69	yes	2020-12-06	yes	2020-12-06	1	no		no				yes	2020-12-11	no	no	no	no	no	no	60	165	22.0386	0	15	130	70	24	92	36.8	96	4.05263	2020-12-16	4.84	yes	2020-12-13		yes	2020-12-19	7	2020-12-06	7	moderate	better	cured		no	no
2020-12-13	male	70 to 79	yes	2020-11-29	yes	2020-11-29	1	no		no				yes	2020-12-12	no	no	no	no	yes	no	55	165	20.202	0	15	150	90	24	104	36.4	94	6.58333	2020-12-15	15.52				yes	2021-01-09	28	2020-11-29	14	moderate	better	cured		yes	no
2020-12-13	female	80 to 89	no		no			no		no				no		no	no	no	no	no	no				0	15	130	60	20	76	36.7	99	10.5	2020-12-18	9.17	yes	2020-12-12		no	2021-01-04	23			severe critical	better	cured		yes	no
2020-12-14	female	30 to 39	no		yes	2020-12-11	3	no		yes	2020-12-11			yes	2020-12-12	no	no	no	no	no	no	55	155	22.8928	0	15	130	80	22	88	36.7	96	2.73913	2020-12-15	2.74	yes	2020-12-14	yes	yes	2020-12-26	13	2020-12-11	3	moderate	better	cured		no	no
2020-12-14	female	50 to 49	yes	2020-12-11	yes	2020-12-11	3	no		yes	2020-12-11			yes	2020-12-12	no	no	no	no	no	no				0	15	130	80	26	110	36.5	77	5.92308						yes	2020-12-14	1	2020-12-11	3	severe critical	died	died		no	no
2020-12-14	male	60 to 69	yes	2020-12-09	yes	2020-12-09	1	yes	2020-12-08	yes	2020-12-09			yes	2020-12-12	no	no	no	no	no	no	60	160	23.4375	0	15	140	80	24	88	38	98	2.86957			yes	2020-12-14	yes	yes	2020-12-16	3	2020-12-08	6	moderate	better	cured		yes	no
2020-12-14	male	70 to 79	no		no			no		no				no		yes	no	no	no	no	no	80	170	27.6817	1	12	142	88	20	95	36.6	90	12.5714	2020-12-15	15.47	yes	2020-12-14	yes	yes	2021-01-11	29			severe critical	died	died	7.7	yes	no
2020-12-14	female	80 to 89	yes	2020-12-04	yes	2020-12-04	3	no		no				yes	2020-12-14	no	no	no	no	no	no	55	150	24.4444	2	9	140	90	32	118	38	78	2.83333			yes	2020-12-14	yes	yes	2020-12-15	2	2020-12-04	10	severe critical	better	cured		yes	no
2020-12-15	female	20 to 29	no		no			no		no				no		no	no	no	no	no	no	59	155	24.5578	0	15	120	80	22	82	36.7	98	11.8571	2020-12-16	9.62	yes	2020-12-15	no	no	2020-12-24	10			mild	better	cured		no	no
2020-12-15	female	40 to 49	yes	2020-12-13	yes	2020-12-13	3	no		no				no		no	no	no	no	no	no	55	155	22.8928	0	15	140	90	20	100	36	98	1.59375	2020-12-16	0.32	yes	2020-12-15	yes	yes	2020-12-16	2	2020-12-13	2	mild	better	cured		yes	no
2020-12-15	female	40 to 49	yes	2020-12-08	yes	2020-12-09	3	yes	2020-12-09	no				no		yes	yes	no	no	yes	no	58	155	24.1415	0	15	130	90	20	74	36	99	1.25641			yes	2020-12-15	yes	yes	2021-01-22	39	2020-12-08	7	moderate	cured	cured		yes	yes
2020-12-15	female	50 to 49	no		yes	2020-12-14	3	no		no				yes	2020-12-14	no	no	no	no	no	no	68	152	29.4321	0	15	148	80	28	90	36.9	98	1.86667	2020-11-25	0.03	yes	2020-12-15	no	yes	2020-12-17	3	2020-12-14	1	moderate	cured	cured		yes	no
2020-12-15	male	50 to 49	yes	2020-12-07	yes	2020-12-07	1	no		yes	2020-12-11			yes	2020-12-14	no	no	no	no	no	no	55	155	22.8928	0	15	120	80	24	100	36.8	95	9.625			yes	2020-12-15	yes	yes	2021-01-01	18	2020-12-07	8	moderate	better	cured		no	no
2020-12-15	female	50 to 49	yes	2020-12-09	yes	2020-11-24	3	no		no				yes	2020-12-09	no	no	no	no	no	no	64	155	26.6389	0	15	115	70	24	104	36.9	97	2.33333	2020-12-16	79	yes	2020-12-15	no	yes	2021-01-13	30	2020-11-24	21	moderate	better	cured		yes	no
2020-12-15	female	60 to 69	yes	2020-12-08	yes	2020-12-08	3	no		no				yes	2020-12-08	no	no	no	no	no	no	77	165	28.2828	0	15	140	80	26	92	37.5	94	9.44444	2020-12-16	28.21	yes	2020-12-15	yes	yes	2020-12-30	16	2020-12-08	7	severe critical	cured	cured	12.3	yes	no
2020-12-16	male	30 to 39	yes	2020-12-09	yes	2020-12-09	1	no		no				no		no	no	no	no	no	no	60	165	22.0386	0	15	130	80	20	86	37	97	4.6875			yes	2020-12-16		yes	2020-12-26	11	2020-12-09	7	mild	better	cured		no	no
2020-12-16	male	40 to 49	yes	2020-12-13	no			no		no				no		no	no	yes	no	yes	yes	60	165	22.0386	0	15	140	90	20	100	36.4	99	4.875	2020-12-18	1.48	yes	2020-12-16		yes	2021-01-19	35	2020-12-13	3	mild	better	cured		yes	no
2020-12-16	male	40 to 49	yes	2020-12-14	no			yes	2020-12-14	no				no		no	yes	no	no	no	no	80	167	28.6851	0	15	110	80	20	96	36.8	98	2.48	2020-12-16	0.39				yes	2020-12-28	13	2020-12-14	2	mild	better	cured	6.5	yes	no
2020-12-16	female	60 to 69	yes	2020-12-12	yes	2020-12-12	3	no		no				yes	2020-12-12	yes	no	no	no	no	no	55	152	23.8054	0	15	120	70	28	96	36	75	7.81818			yes	2020-12-15	yes	yes	2020-12-16	1	2020-12-12	4	severe critical	died	died		no	no
2020-12-16	female	60 to 69	yes	2020-12-09	yes	2020-12-13		no		yes	2020-12-13			no		no	no	no	no	no	no	55	152	23.8054	0	15	160	70	22	88	36.5	98	2.95455			yes	2020-12-16		yes	2020-12-16	1	2020-12-09	7	mild	better	cured		yes	yes
2020-12-16	male	70 to 79	yes	2020-12-01	yes	2020-12-08	3	no		no				yes	2020-12-13	no	no	no	no	no	no	78	168	27.6361	0	15	140	90	32	100	37.2	90	4.41176	2020-12-18	3.22	yes	2020-12-15	yes	yes	2020-12-28	13	2020-12-01	15	severe critical	better	cured		no	no
2020-12-17	female	50 to 49	yes	2020-12-11	yes	2020-12-11	3	no		no				yes	2020-12-16	no	no	no	yes	no	no	60	157	24.3418	0	15	110	70	24	80	36.3	97	1.58824			yes	2020-12-17	yes	yes	2021-01-09	24	2020-12-11	6	moderate	better	cured	7.4	yes	no
2020-12-17	female	50 to 49	yes	2020-12-14	yes	2020-12-14	3	no		yes	2020-12-14			no		no	no	no	no	no	no	40	155	16.6493	0	15	130	90	22	90	37	97	1.51515	2020-12-24	1.66	yes	2020-12-17		yes	2021-01-09	24	2020-12-14	3	mild	better	cured		yes	no
2020-12-18	male	20 to 29	yes	2020-12-16	yes	2020-12-16	3	no		yes	2020-12-16			no		no	yes	no	no	no	no	65	165	23.8751	0	15	110	70	20	96	38	97	2	2020-12-19	0.34	yes	2020-12-18	no	yes	2021-01-09	23	2020-12-16	2	mild	better	cured		no	no
2020-12-18	female	30 to 39	yes	2020-12-11	no			no		no				no		no	yes	no	no	no	no				0	15	120	70	20	88	36.5	98	2.56	2020-12-19	0.29	yes	2020-12-18	yes	yes			2020-12-11	7	mild	better	cured		no	no
2020-12-18	female	40 to 49	no		no			no		no				no		no	no	no	no	no	no				0	15	120	80	22	89	36.7	98	1.48571			yes	2020-12-04	no	no	2020-12-18	1			mild	better	cured		yes	no
2020-12-18	female	40 to 49	yes	2020-12-11	yes	2020-12-11	3	no		no				yes	2020-12-15	yes	no	no	no	no	no				0	15	110	80	26	110	37	98	1.02564	2020-12-19	2.58	yes	2020-12-18	yes	yes	2021-01-13	27	2020-12-11	7	moderate	better	cured		no	no
2020-12-18	female	40 to 49	yes	2020-12-14	yes	2020-12-12	3	no		yes	2020-12-12			yes	2020-12-12	no	yes	no	no	no	no	74	158	29.6427	0	15	120	80	34	100	36.3	85	3.42857	2020-12-19	7.31	yes	2020-12-18	yes	yes	2020-12-20	3	2020-12-12	6	severe critical	died	died	11.7	yes	no
2020-12-18	female	60 to 69	no		yes	2020-12-13	3	no		no				yes	2020-12-14	no	no	no	no	no	no	59	156	24.2439	0	15	118	69	23	90	37.1	95	4.33333	2020-12-19	21.15	yes	2020-12-18	yes	yes	2020-12-29	12	2020-12-13	5	moderate	better	cured	12.8	yes	no
2020-12-18	female	60 to 69	yes	2020-12-13	yes	2020-12-12	1	no		no				yes	2020-12-12	no	no	no	no	no	no	45	155	18.7305	0	15	130	76	28	85	37.4	98	4.93333	2020-12-20	11.54	yes	2020-12-18	yes	yes	2021-01-06	20	2020-12-12	6	severe critical	better	cured		yes	yes
2020-12-19	female	20 to 29	yes	2020-12-19	yes	2020-12-18		no		no				yes	2020-12-19	no	no	no	no	no	no	60	165	22.0386	2	9	70	40	36	130	38.9	68							yes	2020-12-20	2	2020-12-18	1	severe critical	died	died		yes	no
2020-12-19	female	30 to 39	yes	2020-12-13	yes	2020-12-17	3	no		no				yes	2020-12-17	yes	no	no	no	no	no	55	155	22.8928	0	15	110	80	20	88	36.7	98	3.4	2020-12-20	1.52	yes	2020-12-18	yes	yes	2021-01-20	33	2020-12-13	6	mild	better	cured		no	no
2020-12-19	female	30 to 39	yes	2020-12-12	no			no		no				yes	2020-12-18	no	yes	yes	no	no	no				0	15	90	60	22	112	37.8	98	1.31579	2020-12-21	2.24				yes			2020-12-12	7	moderate	better	cured		no	no
2020-12-19	male	30 to 39	yes	2020-12-09	yes	2020-12-09	1	no		yes	2020-12-09			yes	2020-12-19	no	yes	no	no	no	no	90	170	31.1419	0	15	146	93	40	118	39	96	5.78571	2020-12-20	14.04	yes	2020-12-19	yes	yes	2021-01-11	24	2020-12-09	10	moderate	better	cured	6.9	yes	no
2020-12-19	male	40 to 49	yes	2020-12-10	yes	2020-12-09		no		no				yes	2020-12-18	yes	yes	no	no	yes	yes	60	165	22.0386	0	15	110	70	26	92	37	97	2.91667	2020-12-20	8.41	yes	2020-12-19		yes	2020-12-31	13	2020-12-09	10	moderate	better	cured		no	no
2020-12-19	female	40 to 49	no		yes	2020-12-05		no		no				yes	2020-12-05	yes	yes	no	no	no	no	49	155	20.3954	0	15	140	70	26	92	36.8	96	3			yes	2020-12-19		yes	2020-12-23	5	2020-12-05	14	moderate	cured	cured	12.1	yes	no
2020-12-19	female	40 to 49	no		no			no		no				yes	2020-12-14	yes	yes	no	no	no	no	56	160	21.875	0	15	140	100	20	88	36.7	99	2.95652	2020-12-20	0.16	yes	2020-12-18	yes	yes	2020-12-22	4	2020-12-14	5	moderate	cured	cured		yes	no
2020-12-19	female	50 to 49	yes	2020-12-12	yes	2020-12-17		no		no				no		yes	yes	no	no	no	no	65	155	27.0552	0	15	110	70	24	100	36.8	95	0.411765	2020-12-20	5.79	yes	2020-12-19		yes	2021-01-18	31	2020-12-12	7	mild	cured	cured		yes	no
2020-12-19	female	50 to 49	yes	2020-12-12	yes	2020-12-12	3	no		no				yes	2020-12-12	no	no	yes	no	no	no	55	152	23.8054	0	15	112	70	24	96	36.7	98	1.73529	2020-12-20	3.76				yes			2020-12-12	7	moderate	better	cured		yes	no
2020-12-19	male	50 to 49	yes	2020-12-17	yes	2020-12-13	1	no		no				yes	2020-12-16	no	no	no	no	no	no	60	165	22.0386	0	15	130	80	28	120	36.5	95	5.26667						yes	2020-12-21	3	2020-12-13	6	severe critical	better	cured		yes	no
2020-12-19	male	70 to 79	no		no			no		no				yes	2020-12-17	no	no	no	no	no	no	60	165	22.0386	0	15	130	70	28	108	37.3	91	3.42857	2020-12-20	5.97	yes	2020-12-18	yes	yes			2020-12-17	2	moderate	better	cured		no	no
2020-12-19	female	70 to 79	yes	2020-12-16	yes	2020-12-18	1	no		no				yes	2020-12-18	no	no	no	no	no	no	45	150	20	0	15	110	60	26	88	36.5	99	7	2020-12-20	18.66				yes	2021-01-05	18	2020-12-16	3	severe critical	better	cured	9.1	yes	no
2020-12-20	male	40 to 49	no		no			no		no				no		no	no	no	no	no	no				0	15	110	80	20	80	36.7	96	3.52632			yes	2020-12-19	yes	no	2020-12-21	2			mild	better	cured		yes	no
2020-12-20	male	40 to 49	yes	2020-12-11	no			no		no				yes	2020-12-18	no	yes	no	no	no	no	76	168	26.9274	0	15	140	90	24	76	36.7	98	1.6	2020-12-20	0.77	yes	2020-12-21	yes	yes	2020-12-24	5	2020-12-11	9	moderate	better	cured		no	no
2020-12-20	female	40 to 49	no		no			no		no				no		no	no	no	no	no	no	55	155	22.8928	0	15	100	60	22	88	37	98	2.10345			yes	2020-12-21	no	no	2021-01-11	23			mild	better	cured		no	no
2020-12-20	male	40 to 49	yes	2020-12-11	yes	2020-12-11	1	no		yes	2020-12-17			yes	2020-12-18	no	no	no	yes	no	no	65	165	23.8751	2	11	60	30	28	112	36	88	14.5			yes	2020-12-19	no	yes	2020-12-20	1	2020-12-11	9	severe critical	died	died		yes	no
2020-12-20	male	60 to 69	yes	2020-12-13	yes	2020-12-13	3	no		no				yes	2020-12-18	no	no	no	no	no	no	65	165	23.8751	0	15	130	80	24	92	37	98	6.83333	2020-12-22	2.72	yes	2020-12-20		yes	2020-12-30	11	2020-12-13	7	moderate	better	cured	11.1	yes	yes
2020-12-21	female	40 to 49	yes	2020-12-18	yes	2020-12-18	3	no		no				yes	2020-12-18	yes	no	no	no	no	no	69	158	27.6398	0	15	120	70	28	108	36.8	93	8.4	2020-12-22	10.96	yes	2020-12-21	yes	yes	2021-01-12	23	2020-12-18	3	moderate	better	cured		no	no
2020-12-21	female	50 to 49	yes	2020-12-09	yes	2020-12-09	3	no		no				yes	2020-12-09	yes	no	no	no	no	no	64	159	25.3155	0	15	150	90	28	108	36.7	98	6			yes	2020-12-21	yes	yes	2021-01-25	36	2020-12-09	12	moderate	better	cured		yes	yes
2020-12-21	female	50 to 49	no		yes	2020-12-14	3	yes	2020-12-14	no				yes	2020-12-20	no	no	no	no	no	no	114	158	45.6658	2	10	170	100	40	104	36.9	86	4.11111	2020-12-27	10.3	yes	2020-12-21	yes	yes			2020-12-14	7	severe critical	better	cured		yes	no
2020-12-21	female	60 to 69	yes	2020-12-18	yes	2020-12-19	1	no		no				yes	2020-12-18	no	no	no	no	no	no	65	165	23.8751	1	13	100	63	32	130	37.5	88	23			yes	2020-12-20		yes	2020-12-21	1	2020-12-18	3	severe critical	died	died	11.1	yes	no
2020-12-21	male	60 to 69	yes	2020-12-17	yes	2020-12-17	3	no		yes	2020-12-17			yes	2020-12-17	yes	no	no	no	no	no	76	172	25.6896	0	15	120	70	28	108	36.9	97	11.125	2020-12-23	15.17	yes	2020-12-21	yes	yes	2021-01-09	20	2020-12-17	4	moderate	better	cured		yes	no
2020-12-21	female	60 to 69	yes	2020-12-14	yes	2020-12-14	3	no		yes	2020-12-04			yes	2020-12-19	no	no	no	no	no	no	67	155	27.8876	0	15	120	80	24	101	36.2	95	6.66667	2020-12-22	5.27	yes	2020-12-21	yes	yes			2020-12-04	17	mild	better	cured		no	no
2020-12-22	male	50 to 49	no		no			no		no				yes	2020-12-16	no	no	no	no	no	no	65	165	23.8751	0	15	130	100	28	100	36.5	97	5.92308	2020-12-24	5.23	yes	2020-12-22	yes	yes	2021-01-09	19	2020-12-16	6	moderate	cured	cured	7	no	no
2020-12-22	female	50 to 49	no		yes	2020-12-19	3	no		no				yes	2020-12-19	no	no	no	no	no	no	55	150	24.4444	0	15	140	84	24	92	36.8	96	21.25	2020-01-23	2.36	yes	2020-12-22	yes	yes	2020-12-26	5	2020-12-19	3	moderate	better	cured	8.1	yes	no
2020-12-22	male	60 to 69	yes	2020-12-15	yes	2020-12-15	1	yes	2020-12-15	no				no		no	no	no	no	yes	no	60	165	22.0386	0	15	130	80	20	96	38.6	96	23.25	2020-12-23	8.16	yes	2020-12-22	yes	yes	2020-12-30	9	2020-12-15	7	moderate	better	cured		no	no
2020-12-22	female	60 to 69	yes	2020-12-19	yes	2020-12-19	3	no		no				yes	2020-12-19	yes	no	no	no	no	no	55	155	22.8928	1	8	120	80	28	96	36	95				no			yes	2020-12-22	1	2020-12-19	3	severe critical	died	died		no	no
2020-12-22	male	60 to 69	yes	2020-12-20	yes	2020-12-20	1	yes	2020-12-20	no				no		no	no	no	no	no	no	70	175	22.8571	0	15	120	80	22	82	36.7	98	4	2020-12-25	8.73	yes	2020-12-22	yes	yes	2020-12-26	5	2020-12-20	2	mild	better	cured		yes	no
2020-12-22	male	60 to 69	no		yes	2020-12-20	3	no		no				yes	2020-12-21	yes	no	yes	no	yes	no	65	165	23.8751	0	15	110	60	28	112	36.8	70	9.88889			no			yes	2020-12-22	1	2020-12-20	2	severe critical	died	died		yes	no
2020-12-23	female	30 to 39	no		yes	2020-12-20	3	no		no				no		yes	no	no	no	no	no	80	158	32.0461	0	15	140	90	20	104	36.9	97							yes	2020-12-28	6	2020-12-20	3	mild	cured	cured		yes	no
2020-12-23	male	70 to 79	no		yes	2020-12-19	3	no		no				yes	2020-12-19	no	no	no	no	no	no	60	168	21.2585	0	15	129	84	30	96	36.7	84	9.55556	2020-12-24	1.11				yes	2020-12-24	2	2020-12-19	4	severe critical	died	died		yes	no
2020-12-24	female	40 to 49	yes	2020-12-20	yes	2020-12-19	3	no		no				yes	2020-12-21	yes	no	no	no	no	no	55	155	22.8928	0	15	140	80	20	92	36.9	98							yes	2021-01-11	19	2020-12-19	5	mild	better	cured		yes	no
2020-12-24	male	50 to 49	yes	2020-12-18	yes	2020-12-18	3	no		no				no		no	no	no	no	no	no				0	15	130	79	22	102	36.5	98	3.08696	2020-12-29	5.63	yes	2020-12-24	yes	yes	2021-01-21	29	2020-12-18	6	moderate	better	cured		yes	yes
2020-12-24	female	50 to 49	yes	2020-12-18	yes	2020-12-19		no		no				yes	2020-12-19	no	no	no	no	no	no				0	15	130	90	26	84	36.7	95	1.45455			yes	2020-12-24	yes	yes	2020-12-24	1	2020-12-18	6	mild	died	died		yes	no
2020-12-24	female	50 to 49	yes	2020-12-23	yes	2020-12-23	1	no		no				yes	2020-12-23	no	no	no	no	no	no	80	160	31.25	0	15	140	90	28	104	38.5	89	5.4			yes	2020-12-24	yes	yes	2020-12-27	4	2020-12-23	1	severe critical	died	died		no	no
2020-12-24	male	70 to 79	no		yes	2020-12-09	3	no		no				yes	2020-12-16	yes	yes	no	no	no	no				0	15	125	79	30	92	36.5	91	7.54545			yes	2020-12-24	yes	yes	2020-12-29	6	2020-12-09	15	severe critical	died	died	6.5	yes	no
2020-12-25	female	40 to 49	yes	2020-12-15	yes	2020-12-15	1	no		no				yes	2020-12-15	no	no	no	no	yes	no	60	150	26.6667	0	15	110	70	26	100	36.5	96	9.89	2020-12-27	3.36	no		yes	yes	2021-01-13	20	2020-12-15	10	moderate	better	cured	11.8	yes	no
2020-12-25	male	50 to 49	yes	2020-12-20	yes	2020-12-20	3	no		no				yes	2020-12-24	no	no	yes	no	no	no	65	170	22.4913	0	15	160	100	28	100	36.8	97	7.69811	2020-12-26	3.12			yes	yes	2021-01-06	13	2020-12-20	5	severe critical	better	cured	6.5	yes	no
2020-12-25	female	50 to 49	yes	2020-12-21	no			no		no				no		no	no	yes	no	no	no				0	15	130	79	22	88	36.5	98	7.54545	2020-12-25	15.6	yes	2020-12-25	no	yes	2021-01-10	17	2020-12-21	4	mild	died	died		yes	no
2020-12-25	male	60 to 69	yes	2020-12-21	yes	2020-12-21	1	no		no				yes	2020-12-21	no	no	no	no	no	no				0	15	140	90	27	80	38.5	97		2020-12-26	0.35				yes	2020-12-26	2	2020-12-21	4	mild	better	cured	6.4	yes	no
2020-12-26	male	30 to 39	yes	2020-12-24	yes	2020-12-20	3	no		no				yes	2020-12-24	no	no	no	no	no	no	136	170	47.0588	0	15	130	90	28	112	37	90	12.2857	2020-12-28	22.34	yes	2020-12-27	yes	yes	2021-01-06	12	2020-12-20	6	moderate	better	cured		no	no
2020-12-26	male	30 to 39	yes	2020-12-19	yes	2020-12-19	3	no		no				yes	2020-12-26	no	no	yes	no	no	no	66	170	22.8374	0	15	110	80	22	92	37	99	15.1667	2020-12-27	9.41	yes	2020-12-26	yes	yes	2020-12-28	3	2020-12-19	7	moderate	better	cured		no	no
2020-12-26	female	30 to 39	no		no			no		no				no		no	no	no	no	no	no				0	15	160	100	20	82	36.6	99	7.45455			yes	2020-12-26	no	no	2021-01-04	10			mild	cured	cured		yes	no
2020-12-26	male	40 to 49	yes	2020-12-19	yes	2020-12-22	3	yes	2020-12-22	yes	2020-12-24			no		yes	no	no	no	no	no				0	15	130	80	20	96	36.7	98	2.13333	2020-12-28	1.45	yes	2020-12-26	no	yes	2021-01-20	26	2020-12-19	7	mild	better	cured		no	no
2020-12-26	male	40 to 49	yes	2020-12-23	yes	2020-12-23	3	no		no				no		no	no	no	no	yes	no	103	170	35.6401	0	15	110	70	20	91	37.9	96	1.67742	2020-12-28	1.57	yes	2020-12-25	yes	yes	2021-01-28	34	2020-12-23	3	moderate	better	cured	8.9	yes	no
2020-12-26	male	40 to 49	no		yes	2020-12-21	3	no		no				yes	2020-12-22	no	yes	no	no	no	no	80	170	27.6817	0	15	110	60	24	88	36.4	95	2.65385	2020-12-27	3.07	yes	2020-12-26	yes	yes	2020-12-29	4	2020-12-21	5	severe critical	better	cured	6.7	no	no
2020-12-26	male	40 to 49	yes	2020-12-14	yes	2020-12-14	3	no		no				yes	2020-12-24	no	no	no	no	no	no				0	15	158	92	24	76	36.7	96	7	2020-12-27	18.98	yes	2020-12-27	yes	yes	2021-01-02	8	2020-12-14	12	mild	better	cured		no	no
2020-12-27	male	10 to 19	yes	2020-12-26	yes	2020-12-25	3	no		no				no		no	no	no	no	no	no				0	15	100	70	22	88	37.7	96	1.25			yes	2020-12-27		yes	2021-01-19	24	2020-12-25	2	mild	better	cured		no	no
2020-12-27	male	30 to 39	yes	2020-12-21	yes	2020-12-22	1	yes	2020-12-22	no				no		no	no	no	no	no	yes				0	15	128	88	20	73	36	97	1.54054	2020-12-28	0.16	yes	2020-12-27		yes	2021-01-05	10	2020-12-21	6	mild	better	cured		no	no
2020-12-27	female	50 to 49	yes	2020-12-24	yes	2020-12-24	3	yes	2020-12-24	no				no		no	yes	no	no	no	yes				0	15	130	80	20	84	36	97	1.52778	2020-12-28	0.7	yes	2020-12-27		yes	2021-01-26	31	2020-12-24	3	mild	better	cured		yes	no
2020-12-27	female	50 to 49	yes	2020-12-24	yes	2020-12-24	3	no		no				no		yes	yes	no	no	no	yes				0	15	150	100	22	94	37.6	98	1.35135	2020-12-28	0.87	yes	2020-12-27		yes	2021-01-13	18	2020-12-24	3	moderate	better	cured		yes	yes
2020-12-27	male	50 to 49	no		yes	2021-01-22	3	no		no				no		no	no	no	no	no	no				0	15	115	85	20	90	36.7	97	3.94118	2020-12-28	1.47	yes	2020-12-27		yes	2021-01-12	17	2020-12-22	5	mild	better	cured		no	no
2020-12-28	female	50 to 49	no		yes	2020-12-25	1	no		no				no		no	no	no	no	no	no	55	155	22.8928	0	15	125	80	16	88	36.2	98	3.14286			yes	2020-12-28		yes	2020-12-29	2	2020-12-25	3	mild	better	cured		yes	no
2020-12-28	male	50 to 49	no		no			no		no				no		no	no	no	no	no	no				1	14	126	68	20	84	36.4	100	4.33333			yes	2020-12-28	no	no	2020-12-29	2			moderate	died	died		yes	no
2020-12-28	female	50 to 49	no		yes	2020-12-15	1	no		no				yes	2020-12-25	no	yes	no	no	no	no				0	15	128	79	24	66	36	98	7.81818	2020-12-29	0.99	yes	2020-12-28		yes			2020-12-15	13	severe critical	better	cured	10.4	yes	yes
2020-12-28	male	60 to 69	yes	2020-12-16	yes	2020-12-16	3	yes	2020-12-16	no				no		no	no	no	no	no	no				0	15	117	71	20	84	36.2	96	6.5	2020-12-29	8.57	yes	2020-12-28	no	yes	2021-01-05	9	2020-12-16	12	mild	better	cured	9.7	yes	yes
2020-12-28	male	70 to 79	yes	2020-12-22	yes	2020-12-22	1	no		no				yes	2020-12-27	no	no	yes	no	no	no				0	15	150	80	40	110	36.8	81	4.29412			yes	2020-12-28	yes	yes	2020-12-29	2	2020-12-22	6	severe critical	died	died		yes	yes
2020-12-28	female	70 to 79	yes	2020-12-26	no			no		no				no		no	no	yes	no	yes	no				0	15	120	60	20	67	36.2	90	1.6875			yes			yes	2021-01-05	9	2020-12-26	2	moderate	better	cured		yes	no
2020-12-29	male	30 to 39	yes	2020-12-27	yes	2020-12-22	3	no		yes	2020-12-22			no		no	no	no	no	no	no	65	165	23.8751	0	15	120	80	22	76	37	96	2.91304	2020-12-30	1.22	yes	2020-12-29	yes	yes	2021-01-02	5	2020-12-22	7	moderate	better	cured	6.2	no	no
2020-12-29	male	30 to 39	yes	2020-12-26	yes	2020-12-26	3	no		no				no		no	no	no	no	no	no				0	15	130	70	20	92	36	98	2.15385	2020-12-29	0.22	yes	2020-12-29	yes	yes	2021-01-13	16	2020-12-26	3	mild	better	cured		no	no
2020-12-29	male	40 to 49	yes	2020-12-25	no			no		no				yes	2020-12-25	no	no	no	no	no	no	60	160	23.4375	0	15	110	70	28	78	38.2	100		2020-12-30	1.02				yes	2020-12-30	2	2020-12-25	4	moderate	better	cured		yes	yes
2020-12-29	male	40 to 49	yes	2020-12-15	no			no		no				no		no	yes	no	no	no	no				0	15	110	80	20	98	37	97	3.94737	2020-12-30	1.39	yes	2020-12-29		yes	2021-01-06	9	2020-12-15	14	mild	better	cured		no	no
2020-12-29	male	40 to 49	yes	2020-12-24	no			yes	2020-12-28	no				no		no	no	no	no	no	no				0	15	180	100	20	92	36.4	99	2	2020-12-30	0.22	yes	2020-12-30		yes	2021-01-12	15	2020-12-24	5	mild	better	cured		yes	no
2020-12-29	male	50 to 49	yes	2020-12-25	no			no		no				yes	2020-12-25	no	no	no	no	no	no				0	15	170	101	34	120	36.8	90	6.33333	2021-01-01	9.5	yes	2020-12-29		yes	2021-01-21	24	2020-12-25	4	moderate	died	died		yes	no
2020-12-29	female	50 to 49	yes	2020-12-25	yes	2020-12-25	3	no		yes	2020-12-25			yes	2020-12-29	yes	yes	no	no	no	no				0	15	140	90	28	108	36.8	85	5.33333	2020-12-31	7.94	yes	2020-12-30		yes	2021-01-11	14	2020-12-25	4	moderate	cured	cured		yes	no
2020-12-29	male	50 to 49	yes	2020-12-22	yes	2020-12-26	3	no		no				yes	2020-12-22	no	no	no	no	no	no				0	15	130	90	32	108	36.7	92	18.4	2020-12-31	19.95	yes	2020-12-29		yes	2021-01-06	9	2020-12-22	7	severe critical	died	died		yes	no
2020-12-29	male	50 to 49	yes	2020-12-21	yes	2020-12-22	3	no		no				yes	2020-12-22	no	no	no	no	yes	no				0	15	130	80	26	96	37.5	98	4.11111			yes	2020-12-29	yes	yes	2021-01-05	8	2020-12-21	8	moderate	better	cured		yes	no
2020-12-30	male	50 to 49	yes	2020-12-25	yes	2020-12-25	3	no		yes	2020-12-25			yes	2020-12-29	no	no	no	no	no	no	85	173	28.4005	0	15	140	80	26	96	36.8	95	6.15385	2020-12-31	24.84	yes	2020-12-30	yes	yes	2021-01-19	21	2020-12-25	5	severe critical	cured	cured	7.4	yes	no
2020-12-30	male	60 to 69	yes	2020-12-22	no			no		no				yes	2020-12-26	no	no	no	no	no	no				0	15	140	90	26	100	37.6	98	5.33333			yes	2020-12-30	yes	yes	2021-01-30	32	2020-12-22	8	mild	better	cured		yes	no
2020-12-31	male	20 to 29	no		yes	2020-12-24	3	no		no				yes	2020-12-24	no	no	no	no	no	no				0	15	120	80	24	88	36.7	97	2.125	2021-01-01	0.24	yes	2020-12-31		yes	2021-01-20	21	2020-12-24	7	mild	better	cured		no	no
2020-12-31	male	30 to 39	yes	2020-12-17	no			yes	2020-12-30	no				yes	2020-12-24	no	no	no	no	no	no				0	15	110	80	24	80	36.5	97	1.69697	2021-01-01	0.23				yes	2021-01-06	7	2020-12-17	14	mild	better	cured		no	no
2020-12-31	male	40 to 49	yes	2020-12-28	yes	2020-12-28	3	no		no				yes	2020-12-26	no	yes	no	no	no	no				0	15	140	89	34	80	36.2	96	3.35	2021-01-01	13.58	yes	2020-12-30	yes	yes	2021-01-07	8	2020-12-26	5	severe critical	died	died		yes	no
2020-12-31	female	50 to 49	yes	2020-12-28	yes	2020-12-29	3	no		no				yes	2020-12-27	no	no	no	no	no	no				1	14	140	80	32	132	37	67	10.875			yes	2020-12-31	yes	yes	2020-12-31	1	2020-12-27	4	severe critical	died	died		yes	no
2020-12-31	male	50 to 49	yes	2020-12-30	yes	2020-12-29	1	yes	2020-12-30	no				yes	2020-12-31	no	yes	no	no	no	yes				0	15	150	90	24	88	38	96	2.90909	2021-01-01	15.6				yes	2021-01-18	19	2020-12-29	2	mild	better	cured		yes	no
2020-12-31	female	50 to 49	yes	2020-12-28	yes	2020-12-28	1	no		no				no		no	no	no	no	no	no				0	15	130	70	22	96	36.7	96	10.875	2021-01-01	12.47	yes	2020-12-31		yes	2021-01-14	15	2020-12-28	3	mild	better	cured		yes	no
2020-12-31	male	50 to 49	no		yes	2020-12-28	1	no		no				yes	2020-12-29	no	no	no	no	no	no				0	15	150	90	28	116	37.4	72	12.7143	2021-01-01	26.42	yes	2020-12-31		yes	2021-01-03	4	2020-12-28	3	severe critical	died	died		yes	no
2020-12-31	male	60 to 69	yes	2020-12-25	yes	2020-12-25	1	yes	2020-12-25	no				yes	2020-12-27	no	no	no	no	no	no				0	15	150	90	28	94	36.5	98	12.8571	2021-01-04	7.6	yes	2020-12-31	yes	yes	2021-01-26	27	2020-12-25	6	severe critical	better	cured	11.1	yes	no
2020-12-31	male	60 to 69	yes	2020-12-24	yes	2020-12-24	3	no		no				no	2020-12-24	yes	no	no	no	no	no	80	165	29.3848	0	15	128	68	24	86	36.8	98	5.5			yes	2020-12-31	yes	yes	2021-02-01	33	2020-12-24	7	severe critical	better	cured	9.9	yes	no
2020-12-31	male	70 to 79	yes	2020-12-24	yes	2020-12-26	1	yes	2020-12-24	no				yes	2020-12-28	no	yes	no	yes	yes	no				0	15	160	100	24	96	36	96	4.8125	2021-01-01	10.26				yes	2021-01-14	15	2020-12-24	7	moderate	better	cured	8	yes	no
[truncated: 17 more columns]
